# Supplementary material for: catena-Poly[[[diaqua­(1,10-phenan­thro­line)manganese]-μ-3-[3-(carboxyl­ato­meth­oxy)phen­yl]acrylato] monohydrate]
Source: Acta Crystallogr Sect E Struct Rep Online. 2012 Jun 16;68(Pt 7):m912–3. doi: 10.1107/S1600536812023896 (PMC3393182; doi:10.1107/S1600536812023896)
Supplement: Supplementary file 1 [file e-68-0m912-sup1.cif]

##############################################################################
#                                                                            #
# This CIF contains the data in a paper accepted for publication in          #
# Acta Crystallographica Section E. It conforms to the requirements of       #
# Notes for Authors for Acta Crystallographica Section E, and has been       #
# peer reviewed under the auspices of the IUCr Commission on Journals.       #
#                                                                            #
# Full details of the Crystallographic Information File format               #
# are given in the paper "The Crystallographic Information File (CIF):       #
# a New Standard Archive File for Crystallography" by S. R. Hall, F. H.      #
# Allen and I. D. Brown [Acta Cryst. (1991), A47, 655-685].                  #
#                                                                            #
# The current version of the core CIF dictionary is obtainable from          #
# ftp://ftp.iucr.org/pub/cif_core.dic.                                       #
#                                                                            #
# Software is freely available for graphical display of the structure(s)     #
# in this CIF. For information consult the CIF software page                 #
# http://www.iucr.org/resources/cif/software.                                #
#                                                                            #
# This file may be used for bona fide research purposes within the           #
# scientific community so long as proper attribution is given to the journal # 
# article from which it was obtained.                                        #
#                                                                            #
##############################################################################
data_I
_audit_creation_method     SHELXL-97
_chemical_name_systematic
;
<i>catena</i>-Poly[[diaqua(1,10-phenanthroline)
manganese]-\m-3-[3-(carboxylatomethoxy)phenyl]acrylato] monohydrate
;
_chemical_name_common     ?
_chemical_formula_moiety     'C23 H20 Mn N2 O7, H2 O'
_chemical_formula_sum     'C23 H22 Mn N2 O8'
_chemical_formula_iupac     '[Mn (C11 H8 O5) (C12 H8 N2) (H2 O)2] , H2 O'
_chemical_formula_weight     509.37
_chemical_melting_point     ?
_symmetry_cell_setting     monoclinic
_symmetry_space_group_name_H-M     'P 21/c'
_symmetry_space_group_name_Hall     '-P 2ybc'
loop_
    _symmetry_equiv_pos_as_xyz
    'x, y, z'
    '-x, y+1/2, -z+1/2'
    '-x, -y, -z'
    'x, -y-1/2, z-1/2'
_cell_length_a     12.8455(4)
_cell_length_b     21.5944(7)
_cell_length_c     8.2681(3)
_cell_angle_alpha     90.00
_cell_angle_beta     93.712(2)
_cell_angle_gamma     90.000(2)
_cell_volume     2288.68(13)
_cell_formula_units_Z     4
_cell_measurement_reflns_used     9963
_cell_measurement_theta_min     1.59
_cell_measurement_theta_max     26.50
_cell_measurement_temperature     293(2)
_exptl_crystal_description     plate
_exptl_crystal_colour     yellow
_exptl_crystal_size_max     .52
_exptl_crystal_size_mid     .32
_exptl_crystal_size_min     .06
_exptl_crystal_density_diffrn     1.478
_exptl_crystal_density_meas     ?
_exptl_crystal_density_method     'not measured'
_exptl_crystal_F_000     1052
_exptl_absorpt_coefficient_mu     0.629
_exptl_absorpt_correction_type     multi-scan
_exptl_absorpt_process_details     '(SADABS; Sheldrick, 1996)'
_exptl_absorpt_correction_T_min     .79
_exptl_absorpt_correction_T_max     .96
_exptl_special_details     ?
_diffrn_ambient_temperature     296(2)
_diffrn_radiation_type     MoK\a
_diffrn_radiation_wavelength     0.71073
_diffrn_radiation_source     'fine-focus sealed tube'
_diffrn_radiation_monochromator     graphite
_diffrn_measurement_device_type     'Bruker APEXII CCD'
_diffrn_measurement_method     '\w scans'
_diffrn_detector_area_resol_mean     ?
_diffrn_reflns_number     32833
_diffrn_reflns_av_R_equivalents     0.0340
_diffrn_reflns_av_sigmaI/netI     0.0219
_diffrn_reflns_theta_min     1.59
_diffrn_reflns_theta_max     26.50
_diffrn_reflns_theta_full     26.50
_diffrn_measured_fraction_theta_max     0.999
_diffrn_measured_fraction_theta_full     0.999
_diffrn_reflns_limit_h_min     -16
_diffrn_reflns_limit_h_max     16
_diffrn_reflns_limit_k_min     -27
_diffrn_reflns_limit_k_max     26
_diffrn_reflns_limit_l_min     -10
_diffrn_reflns_limit_l_max     10
_diffrn_standards_number     0
_diffrn_standards_interval_count     .
_diffrn_standards_interval_time     .
_diffrn_standards_decay_%     ?
_refine_special_details
;
 Refinement of F^2^ against ALL reflections.  The weighted R-factor wR and
 goodness of fit S are based on F^2^, conventional R-factors R are based
 on F, with F set to zero for negative F^2^. The threshold expression of
 F^2^ > 2sigma(F^2^) is used only for calculating R-factors(gt) etc. and is
 not relevant to the choice of reflections for refinement.  R-factors based
 on F^2^ are statistically about twice as large as those based on F, and R-
 factors based on ALL data will be even larger.
;
_reflns_number_total     4749
_reflns_number_gt     3716
_reflns_threshold_expression     I>2\s(I)
_refine_ls_structure_factor_coef     Fsqd
_refine_ls_matrix_type     full
_refine_ls_R_factor_gt     0.0404
_refine_ls_wR_factor_gt     0.1061
_refine_ls_wR_factor_ref     0.1162
_refine_ls_goodness_of_fit_ref     1.059
_refine_ls_restrained_S_all     1.059
_refine_ls_number_reflns     4749
_refine_ls_number_parameters     314
_refine_ls_number_restraints     6
_refine_ls_hydrogen_treatment     mixed
_refine_ls_weighting_scheme     calc
_refine_ls_weighting_details
         'calc w=1/[\s^2^(Fo^2^)+(0.0567P)^2^+0.8384P] where P=(Fo^2^+2Fc^2^)/3'
_atom_sites_solution_hydrogens     geom
_atom_sites_solution_primary     direct
_atom_sites_solution_secondary     difmap
_refine_ls_shift/su_max     0.000
_refine_ls_shift/su_mean     0.000
_refine_diff_density_max     0.493
_refine_diff_density_min     -0.357
_refine_ls_extinction_method     none
_refine_ls_extinction_coef     ?
loop_
    _atom_type_symbol
    _atom_type_description
    _atom_type_scat_dispersion_real
    _atom_type_scat_dispersion_imag
    _atom_type_scat_source
    'C' 'C' 0.0033 0.0016
                         'International Tables Vol C Tables 4.2.6.8 and 6.1.1.4'
    'H' 'H' 0.0000 0.0000
                         'International Tables Vol C Tables 4.2.6.8 and 6.1.1.4'
    'Mn' 'Mn' 0.3368 0.7283
                         'International Tables Vol C Tables 4.2.6.8 and 6.1.1.4'
    'N' 'N' 0.0061 0.0033
                         'International Tables Vol C Tables 4.2.6.8 and 6.1.1.4'
    'O' 'O' 0.0106 0.0060
                         'International Tables Vol C Tables 4.2.6.8 and 6.1.1.4'
_computing_data_collection     'APEX2 (Bruker, 2006)'
_computing_cell_refinement     'SAINT (Bruker, 2006)'
_computing_data_reduction     'SAINT (Bruker, 2006)'
_computing_structure_solution     'SHELXS97 (Sheldrick, 2008)'
_computing_structure_refinement     'SHELXL97 (Sheldrick, 2008)'
_computing_molecular_graphics     'DIAMOND (Brandenburg, 1999)'
_computing_publication_material     'SHELXTL (Sheldrick, 2008)'
loop_
    _atom_site_type_symbol
    _atom_site_label
    _atom_site_fract_x
    _atom_site_fract_y
    _atom_site_fract_z
    _atom_site_U_iso_or_equiv
    _atom_site_adp_type
    _atom_site_calc_flag
    _atom_site_refinement_flags
    _atom_site_occupancy
    _atom_site_symmetry_multiplicity
    _atom_site_disorder_assembly
    _atom_site_disorder_group
    C C1 0.30225(18) 0.17206(10) 0.3731(3) 0.0475(5) Uani d . 1 1 . .
    C C2 0.29999(18) 0.23603(10) 0.3655(3) 0.0476(5) Uani d . 1 1 . .
    H H2 0.3516 0.2588 0.4226 0.057 Uiso calc R 1 1 . .
    C C3 0.22127(18) 0.26696(10) 0.2732(3) 0.0483(5) Uani d . 1 1 . .
    C C4 0.1448(2) 0.23178(13) 0.1905(3) 0.0602(6) Uani d . 1 1 . .
    H H4 0.0917 0.2513 0.1278 0.072 Uiso calc R 1 1 . .
    C C5 0.1469(2) 0.16794(13) 0.2007(4) 0.0679(7) Uani d . 1 1 . .
    H H5 0.0942 0.1450 0.1465 0.081 Uiso calc R 1 1 . .
    C C6 0.2257(2) 0.13783(11) 0.2896(3) 0.0598(6) Uani d . 1 1 . .
    H H6 0.2274 0.0948 0.2933 0.072 Uiso calc R 1 1 . .
    C C7 0.3846(2) 0.08228(10) 0.4912(3) 0.0551(6) Uani d . 1 1 . .
    H H7A 0.3142 0.0692 0.5105 0.066 Uiso calc R 1 1 . .
    H H7B 0.4282 0.0733 0.5885 0.066 Uiso calc R 1 1 . .
    C C8 0.42315(18) 0.04390(11) 0.3518(3) 0.0481(5) Uani d . 1 1 . .
    C C9 0.21649(18) 0.33439(11) 0.2639(3) 0.0510(5) Uani d . 1 1 . .
    H H9 0.1681 0.3509 0.1872 0.061 Uiso calc R 1 1 . .
    C C10 0.27286(19) 0.37450(11) 0.3519(3) 0.0532(6) Uani d . 1 1 . .
    H H10 0.3202 0.3598 0.4327 0.064 Uiso calc R 1 1 . .
    C C11 0.2635(2) 0.44275(11) 0.3265(3) 0.0532(6) Uani d . 1 1 . .
    C C12 0.8386(2) 0.06615(14) -0.0461(4) 0.0743(8) Uani d . 1 1 . .
    H H12 0.8277 0.0236 -0.0436 0.089 Uiso calc R 1 1 . .
    C C13 0.9260(3) 0.08874(17) -0.1225(4) 0.0839(9) Uani d . 1 1 . .
    H H13 0.9721 0.0617 -0.1683 0.101 Uiso calc R 1 1 . .
    C C14 0.9410(2) 0.15085(16) -0.1275(4) 0.0753(8) Uani d . 1 1 . .
    H H14 0.9983 0.1667 -0.1771 0.090 Uiso calc R 1 1 . .
    C C15 0.87155(19) 0.19118(13) -0.0591(3) 0.0584(6) Uani d . 1 1 . .
    C C16 0.78703(17) 0.16457(11) 0.0156(3) 0.0488(5) Uani d . 1 1 . .
    C C17 0.8803(2) 0.25730(14) -0.0638(3) 0.0672(7) Uani d . 1 1 . .
    H H17 0.9364 0.2750 -0.1124 0.081 Uiso calc R 1 1 . .
    C C18 0.8103(2) 0.29410(13) -0.0002(3) 0.0664(7) Uani d . 1 1 . .
    H H18 0.8184 0.3368 -0.0056 0.080 Uiso calc R 1 1 . .
    C C19 0.72305(19) 0.26889(11) 0.0762(3) 0.0531(6) Uani d . 1 1 . .
    C C20 0.71149(17) 0.20406(10) 0.0847(3) 0.0452(5) Uani d . 1 1 . .
    C C21 0.6466(2) 0.30519(11) 0.1432(3) 0.0627(7) Uani d . 1 1 . .
    H H21 0.6516 0.3481 0.1407 0.075 Uiso calc R 1 1 . .
    C C22 0.5655(2) 0.27787(12) 0.2118(3) 0.0638(7) Uani d . 1 1 . .
    H H22 0.5141 0.3018 0.2556 0.077 Uiso calc R 1 1 . .
    C C23 0.5599(2) 0.21306(11) 0.2158(3) 0.0545(6) Uani d . 1 1 . .
    H H23 0.5042 0.1947 0.2639 0.065 Uiso calc R 1 1 . .
    Mn Mn1 0.62539(3) 0.071726(15) 0.14801(4) 0.04754(13) Uani d . 1 1 . .
    N N1 0.77147(16) 0.10253(9) 0.0220(2) 0.0554(5) Uani d . 1 1 . .
    N N2 0.63039(14) 0.17695(8) 0.1542(2) 0.0465(4) Uani d . 1 1 . .
    O O1 0.38426(13) 0.14746(7) 0.46548(19) 0.0546(4) Uani d . 1 1 . .
    O O2 0.48009(14) 0.06992(8) 0.2560(2) 0.0619(5) Uani d . 1 1 . .
    O O3 0.39735(14) -0.01191(7) 0.34978(19) 0.0587(4) Uani d . 1 1 . .
    O O4 0.18729(16) 0.46409(9) 0.2449(3) 0.0775(6) Uani d . 1 1 . .
    O O5 0.33793(14) 0.47531(7) 0.3879(2) 0.0547(4) Uani d . 1 1 . .
    O O1W 0.70675(16) 0.06432(8) 0.3947(2) 0.0615(5) Uani d D 1 1 . .
    H H1WA 0.674(2) 0.0477(14) 0.467(3) 0.092 Uiso d D 1 1 . .
    H H1WB 0.7569(19) 0.0409(14) 0.374(4) 0.092 Uiso d D 1 1 . .
    O O2W 0.53707(14) 0.07366(7) -0.0852(2) 0.0524(4) Uani d D 1 1 . .
    H H2WA 0.4737(14) 0.0643(13) -0.080(4) 0.079 Uiso d D 1 1 . .
    H H2WB 0.559(2) 0.0562(13) -0.165(3) 0.079 Uiso d D 1 1 . .
    O O3W 0.0161(11) 0.5474(5) 0.0875(16) 0.494(7) Uiso d . 1 1 . .
loop_
    _atom_site_aniso_label
    _atom_site_aniso_U_11
    _atom_site_aniso_U_22
    _atom_site_aniso_U_33
    _atom_site_aniso_U_12
    _atom_site_aniso_U_13
    _atom_site_aniso_U_23
    C1 0.0543(13) 0.0511(12) 0.0388(12) 0.0027(10) 0.0148(10) -0.0019(9)
    C2 0.0522(12) 0.0478(12) 0.0440(12) -0.0016(10) 0.0121(10) -0.0025(9)
    C3 0.0541(13) 0.0526(12) 0.0399(12) -0.0012(10) 0.0161(10) 0.0002(9)
    C4 0.0590(15) 0.0682(16) 0.0530(15) 0.0047(12) 0.0017(12) -0.0013(12)
    C5 0.0645(16) 0.0671(16) 0.0714(18) -0.0061(13) -0.0019(14) -0.0165(14)
    C6 0.0670(16) 0.0503(13) 0.0625(16) -0.0018(11) 0.0075(13) -0.0069(11)
    C7 0.0758(16) 0.0466(12) 0.0440(13) 0.0073(11) 0.0115(11) 0.0021(10)
    C8 0.0537(13) 0.0518(13) 0.0393(12) 0.0036(10) 0.0070(10) 0.0041(10)
    C9 0.0521(13) 0.0529(13) 0.0496(13) 0.0042(10) 0.0146(10) 0.0077(10)
    C10 0.0610(14) 0.0496(12) 0.0502(14) 0.0030(11) 0.0132(11) 0.0078(10)
    C11 0.0592(14) 0.0512(13) 0.0509(14) 0.0067(11) 0.0157(11) 0.0056(11)
    C12 0.0819(19) 0.0678(17) 0.076(2) 0.0031(14) 0.0293(16) 0.0045(14)
    C13 0.078(2) 0.098(2) 0.080(2) 0.0136(18) 0.0354(17) 0.0091(18)
    C14 0.0615(17) 0.094(2) 0.0725(19) -0.0057(15) 0.0185(14) 0.0217(16)
    C15 0.0479(13) 0.0779(17) 0.0488(14) -0.0080(12) -0.0006(11) 0.0162(12)
    C16 0.0492(12) 0.0584(13) 0.0380(12) -0.0090(10) -0.0028(10) 0.0082(10)
    C17 0.0588(15) 0.0775(18) 0.0646(17) -0.0234(14) -0.0025(13) 0.0241(14)
    C18 0.0718(17) 0.0603(15) 0.0657(17) -0.0182(14) -0.0071(14) 0.0180(13)
    C19 0.0627(14) 0.0505(12) 0.0443(13) -0.0125(11) -0.0107(11) 0.0095(10)
    C20 0.0491(12) 0.0507(12) 0.0348(11) -0.0075(10) -0.0055(9) 0.0061(9)
    C21 0.0886(19) 0.0417(12) 0.0569(16) -0.0027(12) -0.0032(14) 0.0038(11)
    C22 0.0814(18) 0.0524(14) 0.0577(16) 0.0066(13) 0.0061(14) 0.0009(12)
    C23 0.0629(15) 0.0512(13) 0.0504(14) -0.0013(11) 0.0104(11) -0.0004(10)
    Mn1 0.0605(2) 0.0416(2) 0.0417(2) -0.00718(15) 0.01285(15) -0.00287(14)
    N1 0.0597(12) 0.0562(12) 0.0518(12) -0.0008(9) 0.0161(9) 0.0028(9)
    N2 0.0546(11) 0.0461(10) 0.0387(10) -0.0064(8) 0.0030(8) 0.0005(8)
    O1 0.0657(10) 0.0470(8) 0.0511(9) 0.0031(7) 0.0034(8) -0.0002(7)
    O2 0.0706(11) 0.0645(11) 0.0533(10) -0.0061(8) 0.0242(9) 0.0011(8)
    O3 0.0816(12) 0.0501(9) 0.0460(9) -0.0035(8) 0.0173(8) -0.0021(7)
    O4 0.0698(12) 0.0597(11) 0.1015(16) 0.0120(9) -0.0055(11) 0.0033(11)
    O5 0.0661(10) 0.0442(8) 0.0543(10) 0.0009(8) 0.0075(8) 0.0054(7)
    O1W 0.0820(13) 0.0525(10) 0.0502(10) -0.0099(8) 0.0055(9) -0.0012(8)
    O2W 0.0640(10) 0.0531(9) 0.0410(9) -0.0064(8) 0.0106(8) -0.0053(7)
_geom_special_details
;
 All esds (except the esd in the dihedral angle between two l.s. planes)
 are estimated using the full covariance matrix.  The cell esds are taken
 into account individually in the estimation of esds in distances, angles
 and torsion angles; correlations between esds in cell parameters are only
 used when they are defined by crystal symmetry.  An approximate (isotropic)
 treatment of cell esds is used for estimating esds involving l.s. planes.
;
loop_
    _geom_bond_atom_site_label_1
    _geom_bond_atom_site_label_2
    _geom_bond_site_symmetry_2
    _geom_bond_distance
    _geom_bond_publ_flag
    C1 O1 . 1.368(3) ?
    C1 C6 . 1.379(3) ?
    C1 C2 . 1.383(3) ?
    C2 C3 . 1.397(3) ?
    C2 H2 . 0.9300 ?
    C3 C4 . 1.386(3) ?
    C3 C9 . 1.459(3) ?
    C4 C5 . 1.381(4) ?
    C4 H4 . 0.9300 ?
    C5 C6 . 1.375(4) ?
    C5 H5 . 0.9300 ?
    C6 H6 . 0.9300 ?
    C7 O1 . 1.423(3) ?
    C7 C8 . 1.528(3) ?
    C7 H7A . 0.9700 ?
    C7 H7B . 0.9700 ?
    C8 O2 . 1.247(3) ?
    C8 O3 . 1.250(3) ?
    C9 C10 . 1.317(3) ?
    C9 H9 . 0.9300 ?
    C10 C11 . 1.493(3) ?
    C10 H10 . 0.9300 ?
    C11 O4 . 1.241(3) ?
    C11 O5 . 1.267(3) ?
    C12 N1 . 1.319(3) ?
    C12 C13 . 1.410(4) ?
    C12 H12 . 0.9300 ?
    C13 C14 . 1.356(4) ?
    C13 H13 . 0.9300 ?
    C14 C15 . 1.393(4) ?
    C14 H14 . 0.9300 ?
    C15 C16 . 1.406(3) ?
    C15 C17 . 1.433(4) ?
    C16 N1 . 1.356(3) ?
    C16 C20 . 1.438(3) ?
    C17 C18 . 1.333(4) ?
    C17 H17 . 0.9300 ?
    C18 C19 . 1.429(4) ?
    C18 H18 . 0.9300 ?
    C19 C21 . 1.398(4) ?
    C19 C20 . 1.410(3) ?
    C20 N2 . 1.355(3) ?
    C21 C22 . 1.354(4) ?
    C21 H21 . 0.9300 ?
    C22 C23 . 1.402(3) ?
    C22 H22 . 0.9300 ?
    C23 N2 . 1.322(3) ?
    C23 H23 . 0.9300 ?
    Mn1 O2 . 2.1209(17) ?
    Mn1 O5 2_645 2.1594(16) ?
    Mn1 O2W . 2.1731(17) ?
    Mn1 O1W . 2.2364(19) ?
    Mn1 N2 . 2.2738(18) ?
    Mn1 N1 . 2.303(2) ?
    O5 Mn1 2_655 2.1594(16) ?
    O1W H1WA . 0.835(17) ?
    O1W H1WB . 0.845(17) ?
    O2W H2WA . 0.842(16) ?
    O2W H2WB . 0.828(16) ?
loop_
    _geom_angle_atom_site_label_1
    _geom_angle_atom_site_label_2
    _geom_angle_atom_site_label_3
    _geom_angle_site_symmetry_1
    _geom_angle_site_symmetry_3
    _geom_angle
    _geom_angle_publ_flag
    O1 C1 C6 . . 124.7(2) ?
    O1 C1 C2 . . 115.3(2) ?
    C6 C1 C2 . . 120.0(2) ?
    C1 C2 C3 . . 121.0(2) ?
    C1 C2 H2 . . 119.5 ?
    C3 C2 H2 . . 119.5 ?
    C4 C3 C2 . . 118.2(2) ?
    C4 C3 C9 . . 119.7(2) ?
    C2 C3 C9 . . 122.1(2) ?
    C5 C4 C3 . . 120.4(2) ?
    C5 C4 H4 . . 119.8 ?
    C3 C4 H4 . . 119.8 ?
    C6 C5 C4 . . 121.0(2) ?
    C6 C5 H5 . . 119.5 ?
    C4 C5 H5 . . 119.5 ?
    C5 C6 C1 . . 119.4(2) ?
    C5 C6 H6 . . 120.3 ?
    C1 C6 H6 . . 120.3 ?
    O1 C7 C8 . . 114.93(19) ?
    O1 C7 H7A . . 108.5 ?
    C8 C7 H7A . . 108.5 ?
    O1 C7 H7B . . 108.5 ?
    C8 C7 H7B . . 108.5 ?
    H7A C7 H7B . . 107.5 ?
    O2 C8 O3 . . 126.3(2) ?
    O2 C8 C7 . . 117.9(2) ?
    O3 C8 C7 . . 115.8(2) ?
    C10 C9 C3 . . 127.4(2) ?
    C10 C9 H9 . . 116.3 ?
    C3 C9 H9 . . 116.3 ?
    C9 C10 C11 . . 122.4(2) ?
    C9 C10 H10 . . 118.8 ?
    C11 C10 H10 . . 118.8 ?
    O4 C11 O5 . . 124.1(2) ?
    O4 C11 C10 . . 119.8(2) ?
    O5 C11 C10 . . 116.1(2) ?
    N1 C12 C13 . . 123.1(3) ?
    N1 C12 H12 . . 118.4 ?
    C13 C12 H12 . . 118.4 ?
    C14 C13 C12 . . 118.4(3) ?
    C14 C13 H13 . . 120.8 ?
    C12 C13 H13 . . 120.8 ?
    C13 C14 C15 . . 120.6(3) ?
    C13 C14 H14 . . 119.7 ?
    C15 C14 H14 . . 119.7 ?
    C14 C15 C16 . . 117.1(3) ?
    C14 C15 C17 . . 124.0(2) ?
    C16 C15 C17 . . 118.9(3) ?
    N1 C16 C15 . . 122.7(2) ?
    N1 C16 C20 . . 117.7(2) ?
    C15 C16 C20 . . 119.5(2) ?
    C18 C17 C15 . . 121.8(2) ?
    C18 C17 H17 . . 119.1 ?
    C15 C17 H17 . . 119.1 ?
    C17 C18 C19 . . 121.0(2) ?
    C17 C18 H18 . . 119.5 ?
    C19 C18 H18 . . 119.5 ?
    C21 C19 C20 . . 117.3(2) ?
    C21 C19 C18 . . 123.5(2) ?
    C20 C19 C18 . . 119.2(2) ?
    N2 C20 C19 . . 122.4(2) ?
    N2 C20 C16 . . 118.01(19) ?
    C19 C20 C16 . . 119.5(2) ?
    C22 C21 C19 . . 120.1(2) ?
    C22 C21 H21 . . 120.0 ?
    C19 C21 H21 . . 120.0 ?
    C21 C22 C23 . . 119.1(3) ?
    C21 C22 H22 . . 120.4 ?
    C23 C22 H22 . . 120.4 ?
    N2 C23 C22 . . 122.9(2) ?
    N2 C23 H23 . . 118.6 ?
    C22 C23 H23 . . 118.6 ?
    O2 Mn1 O5 . 2_645 104.24(7) ?
    O2 Mn1 O2W . . 87.18(7) ?
    O5 Mn1 O2W 2_645 . 90.14(6) ?
    O2 Mn1 O1W . . 89.24(7) ?
    O5 Mn1 O1W 2_645 . 87.90(6) ?
    O2W Mn1 O1W . . 175.37(7) ?
    O2 Mn1 N2 . . 91.90(7) ?
    O5 Mn1 N2 2_645 . 163.86(7) ?
    O2W Mn1 N2 . . 90.76(6) ?
    O1W Mn1 N2 . . 92.29(6) ?
    O2 Mn1 N1 . . 163.93(7) ?
    O5 Mn1 N1 2_645 . 91.42(7) ?
    O2W Mn1 N1 . . 89.25(7) ?
    O1W Mn1 N1 . . 94.99(7) ?
    N2 Mn1 N1 . . 72.48(7) ?
    C12 N1 C16 . . 118.0(2) ?
    C12 N1 Mn1 . . 126.53(18) ?
    C16 N1 Mn1 . . 115.43(15) ?
    C23 N2 C20 . . 118.3(2) ?
    C23 N2 Mn1 . . 125.40(16) ?
    C20 N2 Mn1 . . 116.33(15) ?
    C1 O1 C7 . . 117.52(19) ?
    C8 O2 Mn1 . . 147.61(17) ?
    C11 O5 Mn1 . 2_655 130.24(15) ?
    Mn1 O1W H1WA . . 117(2) ?
    Mn1 O1W H1WB . . 100(2) ?
    H1WA O1W H1WB . . 108(2) ?
    Mn1 O2W H2WA . . 114(2) ?
    Mn1 O2W H2WB . . 121(2) ?
    H2WA O2W H2WB . . 108(2) ?
loop_
    _geom_torsion_atom_site_label_1
    _geom_torsion_atom_site_label_2
    _geom_torsion_atom_site_label_3
    _geom_torsion_atom_site_label_4
    _geom_torsion_site_symmetry_1
    _geom_torsion_site_symmetry_2
    _geom_torsion_site_symmetry_3
    _geom_torsion_site_symmetry_4
    _geom_torsion
    _geom_torsion_publ_flag
    O1 C1 C2 C3 . . . . 178.98(19) ?
    C6 C1 C2 C3 . . . . -0.4(3) ?
    C1 C2 C3 C4 . . . . 0.6(3) ?
    C1 C2 C3 C9 . . . . 179.5(2) ?
    C2 C3 C4 C5 . . . . 0.3(4) ?
    C9 C3 C4 C5 . . . . -178.6(2) ?
    C3 C4 C5 C6 . . . . -1.4(4) ?
    C4 C5 C6 C1 . . . . 1.7(4) ?
    O1 C1 C6 C5 . . . . 180.0(2) ?
    C2 C1 C6 C5 . . . . -0.8(4) ?
    O1 C7 C8 O2 . . . . 22.3(3) ?
    O1 C7 C8 O3 . . . . -160.6(2) ?
    C4 C3 C9 C10 . . . . 169.4(2) ?
    C2 C3 C9 C10 . . . . -9.5(4) ?
    C3 C9 C10 C11 . . . . 177.6(2) ?
    C9 C10 C11 O4 . . . . 15.0(4) ?
    C9 C10 C11 O5 . . . . -162.8(2) ?
    N1 C12 C13 C14 . . . . -0.7(5) ?
    C12 C13 C14 C15 . . . . -0.2(5) ?
    C13 C14 C15 C16 . . . . 0.6(4) ?
    C13 C14 C15 C17 . . . . -178.0(3) ?
    C14 C15 C16 N1 . . . . -0.3(3) ?
    C17 C15 C16 N1 . . . . 178.4(2) ?
    C14 C15 C16 C20 . . . . -178.5(2) ?
    C17 C15 C16 C20 . . . . 0.2(3) ?
    C14 C15 C17 C18 . . . . 178.2(3) ?
    C16 C15 C17 C18 . . . . -0.4(4) ?
    C15 C17 C18 C19 . . . . 0.2(4) ?
    C17 C18 C19 C21 . . . . -179.2(2) ?
    C17 C18 C19 C20 . . . . 0.3(4) ?
    C21 C19 C20 N2 . . . . 0.1(3) ?
    C18 C19 C20 N2 . . . . -179.5(2) ?
    C21 C19 C20 C16 . . . . 179.1(2) ?
    C18 C19 C20 C16 . . . . -0.5(3) ?
    N1 C16 C20 N2 . . . . 1.0(3) ?
    C15 C16 C20 N2 . . . . 179.28(19) ?
    N1 C16 C20 C19 . . . . -178.06(19) ?
    C15 C16 C20 C19 . . . . 0.2(3) ?
    C20 C19 C21 C22 . . . . -0.4(3) ?
    C18 C19 C21 C22 . . . . 179.1(2) ?
    C19 C21 C22 C23 . . . . 0.6(4) ?
    C21 C22 C23 N2 . . . . -0.5(4) ?
    C13 C12 N1 C16 . . . . 1.0(4) ?
    C13 C12 N1 Mn1 . . . . 179.4(2) ?
    C15 C16 N1 C12 . . . . -0.5(4) ?
    C20 C16 N1 C12 . . . . 177.7(2) ?
    C15 C16 N1 Mn1 . . . . -179.03(17) ?
    C20 C16 N1 Mn1 . . . . -0.8(2) ?
    O2 Mn1 N1 C12 . . . . -164.1(3) ?
    O5 Mn1 N1 C12 2_645 . . . 3.1(2) ?
    O2W Mn1 N1 C12 . . . . -87.0(2) ?
    O1W Mn1 N1 C12 . . . . 91.1(2) ?
    N2 Mn1 N1 C12 . . . . -178.1(3) ?
    O2 Mn1 N1 C16 . . . . 14.3(4) ?
    O5 Mn1 N1 C16 2_645 . . . -178.49(16) ?
    O2W Mn1 N1 C16 . . . . 91.39(16) ?
    O1W Mn1 N1 C16 . . . . -90.47(16) ?
    N2 Mn1 N1 C16 . . . . 0.36(15) ?
    C22 C23 N2 C20 . . . . 0.2(3) ?
    C22 C23 N2 Mn1 . . . . -177.99(18) ?
    C19 C20 N2 C23 . . . . 0.1(3) ?
    C16 C20 N2 C23 . . . . -179.0(2) ?
    C19 C20 N2 Mn1 . . . . 178.38(15) ?
    C16 C20 N2 Mn1 . . . . -0.7(2) ?
    O2 Mn1 N2 C23 . . . . 2.19(19) ?
    O5 Mn1 N2 C23 2_645 . . . -177.5(2) ?
    O2W Mn1 N2 C23 . . . . 89.39(18) ?
    O1W Mn1 N2 C23 . . . . -87.13(19) ?
    N1 Mn1 N2 C23 . . . . 178.4(2) ?
    O2 Mn1 N2 C20 . . . . -175.99(15) ?
    O5 Mn1 N2 C20 2_645 . . . 4.3(3) ?
    O2W Mn1 N2 C20 . . . . -88.79(15) ?
    O1W Mn1 N2 C20 . . . . 94.69(15) ?
    N1 Mn1 N2 C20 . . . . 0.18(14) ?
    C6 C1 O1 C7 . . . . -7.0(3) ?
    C2 C1 O1 C7 . . . . 173.64(19) ?
    C8 C7 O1 C1 . . . . 80.7(3) ?
    O3 C8 O2 Mn1 . . . . -54.9(4) ?
    C7 C8 O2 Mn1 . . . . 121.9(3) ?
    O5 Mn1 O2 C8 2_645 . . . 37.3(3) ?
    O2W Mn1 O2 C8 . . . . 126.8(3) ?
    O1W Mn1 O2 C8 . . . . -50.3(3) ?
    N2 Mn1 O2 C8 . . . . -142.6(3) ?
    N1 Mn1 O2 C8 . . . . -155.9(3) ?
    O4 C11 O5 Mn1 . . . 2_655 -9.6(4) ?
    C10 C11 O5 Mn1 . . . 2_655 168.14(15) ?
loop_
    _geom_hbond_atom_site_label_D
    _geom_hbond_atom_site_label_H
    _geom_hbond_atom_site_label_A
    _geom_hbond_site_symmetry_A
    _geom_hbond_distance_DH
    _geom_hbond_distance_HA
    _geom_hbond_distance_DA
    _geom_hbond_angle_DHA
    O2W H2WB O3 3_655 0.828(16) 1.915(17) 2.741(2) 176(3)
    O2W H2WA O5 4_565 0.842(16) 1.945(19) 2.764(2) 164(3)
    O1W H1WB O4 2_645 0.845(17) 2.08(2) 2.841(3) 150(3)
    O1W H1WA O3 3_656 0.835(17) 1.977(17) 2.810(2) 176(3)
data_Mn
_journal_date_recd_electronic     2012-05-10
_journal_date_accepted     2012-05-25
_journal_name_full     'Acta Crystallographica, Section E'
_journal_year     2012
_journal_volume     68
_journal_issue      7
_journal_page_first     m912
_journal_page_last     m913
_journal_paper_category     QM
_journal_paper_doi     10.1107/S1600536812023896
_journal_coeditor_code     BQ2356
_publ_contact_author_name     'Yi-Hang Wen'
_publ_contact_author_address
;
  Zhejiang Key Laboratory for Reactive Chemistry on Solid Surfaces,
  Institute of Physical Chemistry,
  Zhejiang Normal University,
  Jinhua, Zhejiang 321004,
  P. R. China
;
_publ_contact_author_email     'wyh@zjnu.edu.cn'
_publ_contact_author_fax     '86-579-82282595'
_publ_contact_author_phone     '86-579-82282373'
_publ_section_title
;\
<i>catena</i>-Poly[[diaqua(1,10-phenanthroline)\
manganese]-\m-3-[3-(carboxylatomethoxy)phenyl]acrylato] monohydrate
;
loop_
    _publ_author_name
    _publ_author_address
    'Jun Ji'
;
  Zhejiang Key Laboratory for Reactive Chemistry on Solid Surfaces,
  Institute of Physical Chemistry,
  Zhejiang Normal University,
  Jinhua, Zhejiang 321004,
  People's Republic of China
;
    'Yuan-Fa Yang'
;
  Zhejiang Key Laboratory for Reactive Chemistry on Solid Surfaces,
  Institute of Physical Chemistry,
  Zhejiang Normal University,
  Jinhua, Zhejiang 321004,
  People's Republic of China
;
    'Yi-Hang Wen'
;
  Zhejiang Key Laboratory for Reactive Chemistry on Solid Surfaces,
  Institute of Physical Chemistry,
  Zhejiang Normal University,
  Jinhua, Zhejiang 321004,
  People's Republic of China
;
