# Supplementary material for: catena-Poly[[[diaqua­(1,10-phenan­thro­line)manganese]-μ-3-[3-(carboxyl­ato­meth­oxy)phen­yl]acrylato] monohydrate]
Source: Acta Crystallogr Sect E Struct Rep Online. 2012 Jun 16;68(Pt 7):m912–3. doi: 10.1107/S1600536812023896 (PMC3393182; doi:10.1107/S1600536812023896)
Supplement: Supplementary file 2 [file e-68-0m912-Isup2.hkl]

# 
# h,k,l, Fc-squared, Fo-squared, sigma(Fo-squared) and status flag 
# 
data_I
_shelx_title ' I in space group P2(1)/c' 
_shelx_refln_list_code          4 
_shelx_F_calc_maximum      305.02 
_exptl_crystal_F_000      1052.00 
_reflns_d_resolution_high  0.7964 
 
loop_ 
 _symmetry_equiv_pos_as_xyz 
 'x, y, z' 
 '-x, y+1/2, -z+1/2' 
 '-x, -y, -z' 
 'x, -y-1/2, z-1/2' 
 
_cell_length_a    12.8455 
_cell_length_b    21.5944 
_cell_length_c     8.2681 
_cell_angle_alpha  90.000 
_cell_angle_beta   93.712 
_cell_angle_gamma  90.000 
 
_shelx_F_squared_multiplier     1.000 
 
loop_ 
 _refln_index_h 
 _refln_index_k 
 _refln_index_l 
 _refln_F_squared_calc 
 _refln_F_squared_meas 
 _refln_F_squared_sigma 
 _refln_observed_status 
   1   0   0    26876.15    21144.18    363.20 o 
   2   0   0    22688.39    20973.33    253.04 o 
   3   0   0     1269.68     1157.93     17.47 o 
   4   0   0     5676.58     5616.30     68.57 o 
   5   0   0     4102.93     3654.88     39.88 o 
   6   0   0       52.61       55.42      2.49 o 
   7   0   0      983.06      934.49     12.35 o 
   8   0   0     1235.74     1306.07     16.81 o 
   9   0   0      969.67      887.47     16.20 o 
  10   0   0       34.67       25.97      4.27 o 
  11   0   0      132.09      161.54      7.35 o 
  12   0   0     1580.62     1529.85     42.97 o 
  13   0   0      251.43      297.90     13.82 o 
  14   0   0      184.39      162.21     19.11 o 
  15   0   0       24.29       36.36     12.02 o 
  16   0   0       16.20        7.86     11.23 o 
   1   1   0     2189.38     2021.96     18.81 o 
   2   1   0     1047.33     1101.09      9.56 o 
   3   1   0    10037.05     9631.19     86.36 o 
   4   1   0       38.13       35.36      1.51 o 
   5   1   0       33.31       38.33      2.21 o 
   6   1   0      145.79      100.84      2.04 o 
   7   1   0       27.69       33.73      2.19 o 
   8   1   0       97.40      101.72      3.53 o 
   9   1   0      129.00      101.72      3.52 o 
  10   1   0      265.10      248.87      5.80 o 
  11   1   0        5.81        9.72      2.86 o 
  12   1   0      324.13      349.24      8.93 o 
  13   1   0      160.70      158.15      7.58 o 
  14   1   0        3.14        0.59      5.36 o 
  15   1   0       38.58       32.61      7.16 o 
  16   1   0        1.77        4.64      7.72 o 
   1   2   0     8567.59     7772.64     66.76 o 
   2   2   0     6562.76     6464.20     55.54 o 
   3   2   0     3753.70     3469.82     30.78 o 
   4   2   0      374.16      424.99      5.20 o 
   5   2   0     2831.72     2595.45     19.25 o 
   6   2   0       96.12      118.58      2.41 o 
   7   2   0     1513.80     1457.92     12.13 o 
   8   2   0      242.82      253.42      3.95 o 
   9   2   0      696.34      632.68      8.03 o 
  10   2   0        1.21       -0.98      2.92 o 
  11   2   0      239.64      242.55      6.59 o 
  12   2   0      128.35      118.40      5.97 o 
  13   2   0        5.31       14.79      4.15 o 
  14   2   0      147.05      150.94      9.43 o 
  15   2   0        1.77        0.56      5.98 o 
  16   2   0        3.12      -13.18      6.86 o 
   1   3   0      275.30      282.79      3.34 o 
   2   3   0        7.43        7.42      0.82 o 
   3   3   0      568.64      591.95      6.62 o 
   4   3   0     1273.17     1160.92     10.50 o 
   5   3   0     1537.91     1414.73     11.77 o 
   6   3   0     3369.94     3190.17     27.63 o 
   7   3   0      146.26      159.00      3.15 o 
   8   3   0       68.50       82.77      2.78 o 
   9   3   0      288.24      245.83      4.54 o 
  10   3   0      325.84      310.56      6.68 o 
  11   3   0      134.26      125.15      5.33 o 
  12   3   0      443.34      423.65      9.73 o 
  13   3   0      122.34      134.93      6.46 o 
  14   3   0      453.74      475.52     19.02 o 
  15   3   0        2.96        3.30      6.20 o 
   0   4   0      639.44      722.49     15.10 o 
   1   4   0      155.28      147.95      2.60 o 
   2   4   0        3.26        8.50      1.01 o 
   3   4   0      182.46      168.03      3.01 o 
   4   4   0      672.93      762.08      7.31 o 
   5   4   0      606.14      621.01      5.79 o 
   6   4   0      430.21      396.74      4.98 o 
   7   4   0     2522.86     2684.16     21.16 o 
   8   4   0      663.19      662.07      7.95 o 
   9   4   0      192.97      182.37      4.61 o 
  10   4   0       10.61       13.42      2.84 o 
  11   4   0        0.25        5.66      2.98 o 
  12   4   0       55.10       57.20      4.81 o 
  13   4   0      192.37      175.77      7.11 o 
  14   4   0        0.51       22.18      6.02 o 
  15   4   0        0.79       -5.85      5.85 o 
   1   5   0     5076.73     5006.05     57.28 o 
   2   5   0     3651.16     3438.21     33.64 o 
   3   5   0     1759.72     1863.04     17.55 o 
   4   5   0        6.43        7.60      1.00 o 
   5   5   0      269.83      213.65      2.94 o 
   6   5   0        7.11       29.09      1.48 o 
   7   5   0     1530.54     1531.78     13.18 o 
   8   5   0      407.25      376.20      5.01 o 
   9   5   0      263.20      244.23      6.28 o 
  10   5   0      503.63      483.53      8.67 o 
  11   5   0      318.86      327.12      7.56 o 
  12   5   0        0.00       -1.80      3.44 o 
  13   5   0       78.47       80.95      5.56 o 
  14   5   0      203.30      238.13     10.52 o 
  15   5   0       27.03       18.56      7.69 o 
   0   6   0    10592.51    10154.05    173.37 o 
   1   6   0     4194.75     3707.39     47.09 o 
   2   6   0     1211.26     1219.63     13.30 o 
   3   6   0       35.99       35.32      1.45 o 
   4   6   0       95.96      160.60      2.36 o 
   5   6   0      922.03      994.74      8.32 o 
   6   6   0      187.83      206.54      2.98 o 
   7   6   0       23.58       41.59      1.93 o 
   8   6   0      744.04      767.62      8.28 o 
   9   6   0      357.81      336.07      5.52 o 
  10   6   0       30.52       25.80      3.03 o 
  11   6   0      377.86      392.19      8.34 o 
  12   6   0      104.73       95.46      5.53 o 
  13   6   0       93.69      100.48      6.09 o 
  14   6   0       11.99       17.20      6.32 o 
  15   6   0       35.30       36.03      8.58 o 
   1   7   0        1.16        2.23      1.18 o 
   2   7   0      684.48      705.84      7.64 o 
   3   7   0       49.94       52.85      1.65 o 
   4   7   0      225.92      192.29      2.64 o 
   5   7   0      256.10      302.25      3.54 o 
   6   7   0      127.34      140.93      3.03 o 
   7   7   0      133.72      145.09      2.93 o 
   8   7   0       32.44       24.24      2.48 o 
   9   7   0      109.51      113.89      3.57 o 
  10   7   0       72.99       63.05      3.73 o 
  11   7   0       70.70       74.80      4.40 o 
  12   7   0        2.76        5.73      3.70 o 
  13   7   0       68.69       61.18      5.34 o 
  14   7   0        9.58        6.16      6.00 o 
  15   7   0        2.15       19.17      7.86 o 
   0   8   0    23187.64    22443.09    234.65 o 
   1   8   0     7604.29     7109.45     58.50 o 
   2   8   0      516.73      578.60      5.90 o 
   3   8   0      218.10      182.99      2.89 o 
   4   8   0     1454.30     1414.07     11.25 o 
   5   8   0      145.60      129.43      2.45 o 
   6   8   0     1209.38     1290.37     11.02 o 
   7   8   0      355.79      321.19      4.35 o 
   8   8   0      439.25      495.13      6.88 o 
   9   8   0      489.02      473.51      7.20 o 
  10   8   0       11.97        6.64      2.69 o 
  11   8   0      470.48      510.75      9.79 o 
  12   8   0      291.27      300.05      7.85 o 
  13   8   0       39.92       34.46      5.99 o 
  14   8   0        9.55       13.55      6.28 o 
  15   8   0       26.62       28.25      7.18 o 
   1   9   0    22702.18    22698.91    162.88 o 
   2   9   0     4251.79     3815.28     29.37 o 
   3   9   0      267.18      259.76      3.58 o 
   4   9   0      104.94       80.65      2.09 o 
   5   9   0     1572.17     1579.93     12.67 o 
   6   9   0     1377.21     1409.18     12.30 o 
   7   9   0       17.10       17.90      1.60 o 
   8   9   0      104.42       98.49      3.25 o 
   9   9   0      127.25      139.07      4.13 o 
  10   9   0      258.10      264.57      6.49 o 
  11   9   0       73.69       72.14      4.89 o 
  12   9   0        4.18       10.44      3.29 o 
  13   9   0      156.11      175.87      8.87 o 
  14   9   0      105.38      116.39     11.19 o 
  15   9   0        0.11        1.93      6.25 o 
   0  10   0     5060.82     5280.93     62.78 o 
   1  10   0       61.12       84.72      2.36 o 
   2  10   0      602.81      593.24      6.29 o 
   3  10   0        0.45        3.09      1.00 o 
   4  10   0        5.48        2.72      1.10 o 
   5  10   0        1.20        3.32      1.23 o 
   6  10   0       11.49       14.88      1.55 o 
   7  10   0        0.51       -1.80      1.34 o 
   8  10   0        9.48       10.21      2.08 o 
   9  10   0       51.09       39.61      2.97 o 
  10  10   0        0.02        2.55      2.99 o 
  11  10   0        1.96        0.69      2.95 o 
  12  10   0       12.15        3.48      3.16 o 
  13  10   0        0.34        2.59      4.95 o 
  14  10   0        2.82        2.98      5.91 o 
   1  11   0      206.20      159.13      3.46 o 
   2  11   0      946.33      740.88      8.88 o 
   3  11   0      750.02      815.25      8.13 o 
   4  11   0      732.46      803.85      8.12 o 
   5  11   0     1221.01     1135.50     10.81 o 
   6  11   0      875.23      873.80      8.77 o 
   7  11   0       18.24       13.36      1.69 o 
   8  11   0      101.95       87.20      3.47 o 
   9  11   0      225.14      249.65      5.82 o 
  10  11   0      397.78      387.43      8.83 o 
  11  11   0       11.68       12.28      3.37 o 
  12  11   0       83.03       86.52      5.43 o 
  13  11   0       21.22       31.52      5.71 o 
  14  11   0        5.73        4.83      6.84 o 
   0  12   0     3821.66     3959.12     52.73 o 
   1  12   0      547.79      437.74      5.67 o 
   2  12   0      230.36      188.42      3.57 o 
   3  12   0      365.11      298.48      4.53 o 
   4  12   0     1846.59     1705.58     14.86 o 
   5  12   0      191.32      194.91      3.74 o 
   6  12   0        0.14        1.51      1.46 o 
   7  12   0      954.48     1020.53     10.77 o 
   8  12   0     1008.36     1049.97     12.97 o 
   9  12   0      115.29      120.09      4.64 o 
  10  12   0       43.24       42.09      4.30 o 
  11  12   0       12.65        6.41      3.39 o 
  12  12   0      273.41      307.57     10.18 o 
  13  12   0      337.40      349.14     12.66 o 
  14  12   0        1.94       -7.87      7.51 o 
   1  13   0      618.12      575.76      6.92 o 
   2  13   0      497.77      429.83      5.69 o 
   3  13   0       20.82       28.39      2.07 o 
   4  13   0      114.06      136.84      3.82 o 
   5  13   0      679.60      595.70      7.26 o 
   6  13   0      125.69      114.19      3.11 o 
   7  13   0      918.43      933.28     10.86 o 
   8  13   0       27.19       34.87      2.92 o 
   9  13   0       42.41       29.92      4.24 o 
  10  13   0       11.95        5.41      3.49 o 
  11  13   0        0.55        6.02      3.85 o 
  12  13   0        8.98       13.72      5.36 o 
  13  13   0       56.72       56.18      8.31 o 
  14  13   0       32.00       22.47     10.46 o 
   0  14   0     4679.61     4687.97     56.77 o 
   1  14   0     4146.00     4077.78     33.89 o 
   2  14   0      912.14      881.63      9.69 o 
   3  14   0      457.46      450.70      6.46 o 
   4  14   0      564.26      586.94      7.28 o 
   5  14   0      334.40      333.64      5.99 o 
   6  14   0       39.63       41.62      2.44 o 
   7  14   0       90.26       93.76      3.59 o 
   8  14   0      326.41      366.61      9.62 o 
   9  14   0      612.80      649.62     18.76 o 
  10  14   0        4.17        7.27      3.94 o 
  11  14   0      205.00      196.20     11.10 o 
  12  14   0      132.46      140.39      9.14 o 
  13  14   0       96.94      106.46     11.13 o 
   1  15   0      159.97      176.31      3.96 o 
   2  15   0      149.53      152.31      3.57 o 
   3  15   0      149.07      140.29      3.87 o 
   4  15   0      117.20      124.00      3.76 o 
   5  15   0      493.81      472.55      7.04 o 
   6  15   0       37.81       32.60      2.59 o 
   7  15   0       19.60       15.51      2.58 o 
   8  15   0      202.15      184.13      6.01 o 
   9  15   0      111.41      113.67      8.03 o 
  10  15   0       82.35       74.50      6.39 o 
  11  15   0        2.00       -1.81      5.56 o 
  12  15   0        3.12        3.90      6.12 o 
  13  15   0        4.90        6.13      6.55 o 
   0  16   0      315.87      351.04      8.87 o 
   1  16   0      423.40      428.13      6.71 o 
   2  16   0        3.41        2.11      1.72 o 
   3  16   0      401.56      412.87      6.60 o 
   4  16   0      135.11      147.44      4.21 o 
   5  16   0      236.20      227.46      5.13 o 
   6  16   0       24.44       22.17      3.31 o 
   7  16   0        0.40        7.15      2.76 o 
   8  16   0      744.79      756.06     26.12 o 
   9  16   0      148.52      142.05      7.62 o 
  10  16   0        6.33       20.00      6.03 o 
  11  16   0      100.92       95.62      9.08 o 
  12  16   0       51.91       35.03      9.43 o 
   1  17   0      881.16      884.88     11.51 o 
   2  17   0      675.30      635.02      9.01 o 
   3  17   0     1144.60     1114.00     13.26 o 
   4  17   0       26.69       44.91      2.98 o 
   5  17   0     1040.70     1042.10     13.80 o 
   6  17   0      239.85      234.59      7.33 o 
   7  17   0      197.77      202.22      8.93 o 
   8  17   0       71.34       75.07      4.82 o 
   9  17   0       79.03       75.96      6.43 o 
  10  17   0      144.05      134.58      9.82 o 
  11  17   0      105.15      106.45     16.85 o 
  12  17   0        0.33       -2.34      5.91 o 
   0  18   0       45.50       49.31      4.32 o 
   1  18   0       66.79       67.63      3.48 o 
   2  18   0      107.50      113.17      4.13 o 
   3  18   0      149.04      151.02      4.50 o 
   4  18   0      493.01      497.25      8.87 o 
   5  18   0       19.13       26.94      4.10 o 
   6  18   0       27.02       31.25      3.81 o 
   7  18   0      227.05      252.14      7.46 o 
   8  18   0       85.59       86.69      5.15 o 
   9  18   0       10.47        7.89      5.70 o 
  10  18   0        5.75        2.57      5.92 o 
  11  18   0        7.75        8.95      6.40 o 
  12  18   0        1.90       -3.51      5.94 o 
   1  19   0      323.96      343.14      9.39 o 
   2  19   0     1398.31     1318.12     16.62 o 
   3  19   0      659.16      675.75     10.48 o 
   4  19   0      248.56      235.93      6.02 o 
   5  19   0      119.37      114.40      6.58 o 
   6  19   0      484.44      509.09     10.07 o 
   7  19   0      106.15      118.03      6.68 o 
   8  19   0       20.94       13.96      4.68 o 
   9  19   0        6.39        6.64      6.69 o 
  10  19   0      107.48      113.94     16.98 o 
  11  19   0       14.91       25.59      7.45 o 
   0  20   0     1287.28     1315.06     24.84 o 
   1  20   0      685.61      657.04     10.45 o 
   2  20   0        0.22        2.41      2.41 o 
   3  20   0      161.86      169.59      5.24 o 
   4  20   0      239.33      267.36      7.51 o 
   5  20   0       25.67       23.42      3.44 o 
   6  20   0       66.58       65.05      4.47 o 
   7  20   0       45.86       54.60      4.53 o 
   8  20   0       95.52      106.04      8.21 o 
   9  20   0       30.30       38.52      8.66 o 
  10  20   0        2.40       -4.74      5.93 o 
   1  21   0      396.45      384.30      7.85 o 
   2  21   0       15.74       14.45      2.83 o 
   3  21   0       61.09       66.84      4.08 o 
   4  21   0        3.28        0.80      2.85 o 
   5  21   0        8.46        4.30      3.02 o 
   6  21   0        2.63        3.54      3.37 o 
   7  21   0       17.40       18.86      4.05 o 
   8  21   0        0.66       -1.57      4.82 o 
   9  21   0       31.09       27.63      7.06 o 
  10  21   0       11.09       10.59      6.98 o 
   0  22   0      488.74      526.36     13.86 o 
   1  22   0      174.24      188.97      5.78 o 
   2  22   0        2.57        2.82      2.73 o 
   3  22   0       80.97       93.22      5.61 o 
   4  22   0      111.42      107.17      7.48 o 
   5  22   0        6.96        7.58      3.52 o 
   6  22   0       89.81       94.65      5.97 o 
   7  22   0      111.77      117.13      7.75 o 
   8  22   0       33.40       34.31      6.32 o 
   9  22   0       12.19       14.75      7.27 o 
   1  23   0       64.60       55.09      3.83 o 
   2  23   0       78.02       79.23      4.51 o 
   3  23   0       34.20       36.61      4.33 o 
   4  23   0        5.16        5.34      3.44 o 
   5  23   0       16.55       15.98      4.30 o 
   6  23   0       48.57       57.48      6.99 o 
   7  23   0       20.72       22.42      5.46 o 
   8  23   0        3.33        7.62      5.70 o 
   0  24   0       46.21       33.87      5.20 o 
   1  24   0       12.62        9.15      3.19 o 
   2  24   0       11.40        6.56      3.48 o 
   3  24   0       59.83       64.43      5.33 o 
   4  24   0        6.76        9.31      3.98 o 
   5  24   0        9.07        4.74      4.02 o 
   6  24   0        7.57        5.19      4.83 o 
   7  24   0       13.92       18.08      5.33 o 
   1  25   0       91.78      117.50      6.47 o 
   2  25   0      103.25      109.18      6.38 o 
   3  25   0       11.89       11.12      4.11 o 
   4  25   0       13.27       15.75      4.39 o 
   5  25   0       15.54       19.31      4.55 o 
   6  25   0        8.66        5.91      5.20 o 
   0  26   0       62.37       55.65      9.66 o 
   1  26   0       44.40       29.30      4.76 o 
   2  26   0       20.59       25.13      4.53 o 
   3  26   0        4.92        5.47      4.12 o 
   4  26   0       78.21      101.86      9.21 o 
   1  27   0       20.91       24.62      5.33 o 
 -16   1   1        2.21       -4.21      5.84 o 
 -15   1   1       34.29       52.65      7.94 o 
 -14   1   1       14.33       15.12      4.05 o 
 -13   1   1      223.23      209.51     11.70 o 
 -12   1   1      529.58      586.90     11.25 o 
 -11   1   1        4.66       -0.22      2.81 o 
 -10   1   1        7.30        9.98      2.20 o 
  -9   1   1       52.32       79.06      3.05 o 
  -8   1   1      310.58      260.75      4.22 o 
  -7   1   1      313.15      299.09      4.37 o 
  -6   1   1     1362.79     1269.37     11.79 o 
  -5   1   1     2421.81     2585.83     20.60 o 
  -4   1   1     1577.41     1592.91     13.90 o 
  -3   1   1     1053.43      955.75     10.54 o 
  -2   1   1      987.46      639.17      9.79 o 
  -1   1   1     4870.81     5738.92     68.65 o 
   0   1   1     5316.19     5323.90     69.79 o 
   1   1   1     7761.54     7296.47     88.80 o 
   2   1   1     5734.26     5643.23     53.54 o 
   3   1   1     9400.08     8785.14     87.35 o 
   4   1   1      644.53      640.84      7.42 o 
   5   1   1     3469.95     3389.66     25.71 o 
   6   1   1     3834.53     3726.23     28.42 o 
   7   1   1     2751.05     2673.65     20.13 o 
   8   1   1      290.41      245.51      4.45 o 
   9   1   1      208.51      183.01      5.37 o 
  10   1   1     1626.59     1767.19     16.63 o 
  11   1   1      335.26      343.82      5.92 o 
  12   1   1       58.22       55.20      5.62 o 
  13   1   1       12.44       13.56      6.26 o 
  14   1   1       52.26       61.84      8.48 o 
  15   1   1       24.09       33.73      8.42 o 
 -16   2   1       11.41       11.46      6.47 o 
 -15   2   1      210.77      233.85     10.83 o 
 -14   2   1      182.48      176.11      8.60 o 
 -13   2   1        2.99        6.11      3.61 o 
 -12   2   1      816.98      801.37     13.53 o 
 -11   2   1      312.82      295.46      7.38 o 
 -10   2   1       44.49       37.23      2.72 o 
  -9   2   1        0.24       -0.95      1.70 o 
  -8   2   1      735.96      727.93      8.43 o 
  -7   2   1     1375.36     1259.06     15.42 o 
  -6   2   1     4970.07     4935.15     40.52 o 
  -5   2   1      241.29      273.01      3.68 o 
  -4   2   1     8264.10     7706.60     59.11 o 
  -3   2   1    13494.39    13519.59    125.98 o 
  -2   2   1     1885.89     1556.65     16.61 o 
  -1   2   1      273.12      262.73      4.52 o 
   0   2   1     3573.50     3915.34     44.41 o 
   1   2   1    33222.88    32875.31    395.88 o 
   2   2   1     3069.15     2874.80     26.59 o 
   3   2   1     2557.04     2390.97     25.00 o 
   4   2   1      199.83      218.73      3.43 o 
   5   2   1      435.68      310.66      3.87 o 
   6   2   1     1735.05     1686.20     13.75 o 
   7   2   1      308.03      250.40      3.97 o 
   8   2   1     1939.78     1837.54     16.38 o 
   9   2   1      779.80      745.87      8.60 o 
  10   2   1      323.20      333.95      5.77 o 
  11   2   1      211.19      205.92      5.34 o 
  12   2   1        0.37       -4.76      3.46 o 
  13   2   1      471.34      518.82     13.39 o 
  14   2   1       61.13       66.36     10.22 o 
  15   2   1       35.50       39.93      8.64 o 
 -16   3   1        1.83        5.73      6.22 o 
 -15   3   1        2.03       10.19      5.77 o 
 -14   3   1       45.07       54.92      5.57 o 
 -13   3   1        7.87        3.38      3.51 o 
 -12   3   1       29.76       25.46      4.14 o 
 -11   3   1      251.40      247.11      6.29 o 
 -10   3   1        2.28       -0.31      2.01 o 
  -9   3   1       86.91       90.49      3.36 o 
  -8   3   1        0.30        8.62      1.78 o 
  -7   3   1      954.38      946.28     10.07 o 
  -6   3   1     1289.18     1498.82     14.04 o 
  -5   3   1     1762.41     1924.21     15.50 o 
  -4   3   1     4920.64     4763.64     36.10 o 
  -3   3   1      896.85      877.68      8.54 o 
  -2   3   1     2645.98     2825.92     27.56 o 
  -1   3   1    11934.33    11821.36    123.17 o 
   0   3   1      473.11      586.48      8.09 o 
   1   3   1       19.91       13.96      1.17 o 
   2   3   1      514.97      578.46      6.40 o 
   3   3   1      176.72      215.69      3.59 o 
   4   3   1      153.71      195.01      3.14 o 
   5   3   1     1130.76     1140.36      9.35 o 
   6   3   1      720.11      715.58      6.87 o 
   7   3   1       20.63       23.12      1.78 o 
   8   3   1        0.28        5.22      2.77 o 
   9   3   1        5.49        2.26      1.91 o 
  10   3   1       16.32       14.73      3.49 o 
  11   3   1       21.90        8.75      2.47 o 
  12   3   1        6.12        3.16      3.56 o 
  13   3   1        0.13       14.77      5.06 o 
  14   3   1       50.49       46.17      8.33 o 
  15   3   1       15.71        9.44      7.26 o 
 -15   4   1       52.22       43.07      6.76 o 
 -14   4   1      106.21      118.56      6.90 o 
 -13   4   1       18.03        4.83      3.59 o 
 -12   4   1      108.17       99.12      5.21 o 
 -11   4   1        7.83        2.95      2.64 o 
 -10   4   1      163.64      156.72      4.46 o 
  -9   4   1      171.71      213.05      4.75 o 
  -8   4   1      538.38      577.92      7.92 o 
  -7   4   1     2112.87     1895.19     17.58 o 
  -6   4   1     1153.48     1235.40     12.04 o 
  -5   4   1      134.87      160.99      2.84 o 
  -4   4   1     7854.83     7175.55     53.44 o 
  -3   4   1    12624.66    12123.29    102.79 o 
  -2   4   1      747.78      857.92      9.48 o 
  -1   4   1     1774.55     1812.51     22.10 o 
   0   4   1      730.41      800.20     12.09 o 
   1   4   1     5091.70     4712.42     53.49 o 
   2   4   1     1946.77     1913.03     18.39 o 
   3   4   1      523.90      508.12      6.91 o 
   4   4   1     2972.92     2895.61     21.86 o 
   5   4   1     2040.74     1823.45     12.79 o 
   6   4   1     2215.79     2353.68     17.24 o 
   7   4   1     1152.67     1264.66     10.48 o 
   8   4   1     1787.93     1798.56     16.21 o 
   9   4   1      520.84      485.76      6.62 o 
  10   4   1      513.65      548.68      7.41 o 
  11   4   1       16.86       22.14      2.85 o 
  12   4   1      151.89      147.59      7.13 o 
  13   4   1        0.69       -5.95      4.42 o 
  14   4   1        4.40       -3.76      6.32 o 
  15   4   1        2.12        5.33      7.21 o 
 -15   5   1        1.65        8.58      5.62 o 
 -14   5   1       42.93       47.23      6.60 o 
 -13   5   1       75.73       81.37      5.16 o 
 -12   5   1        0.22       -2.74      3.10 o 
 -11   5   1        9.47        4.22      2.72 o 
 -10   5   1       83.05       89.04      4.05 o 
  -9   5   1      360.45      360.78      6.58 o 
  -8   5   1     1112.58     1160.10     13.95 o 
  -7   5   1      321.43      278.33      4.80 o 
  -6   5   1      329.23      368.21      5.42 o 
  -5   5   1     4620.07     4109.81     32.97 o 
  -4   5   1       99.71      135.93      2.59 o 
  -3   5   1     1375.19     1450.72     13.32 o 
  -2   5   1     3215.23     2916.57     25.83 o 
  -1   5   1     2608.56     2603.48     28.72 o 
   0   5   1     4369.65     4262.54     55.90 o 
   1   5   1      193.19      186.62      4.02 o 
   2   5   1     3107.19     2881.83     31.84 o 
   3   5   1      407.38      414.69      4.31 o 
   4   5   1      796.00      812.41      7.07 o 
   5   5   1      235.74      219.23      2.78 o 
   6   5   1      105.42      148.97      2.52 o 
   7   5   1     2403.16     2349.59     17.02 o 
   8   5   1     1147.22     1139.24     11.04 o 
   9   5   1        2.86        7.24      2.07 o 
  10   5   1       58.03       51.08      2.98 o 
  11   5   1      166.22      168.74      5.49 o 
  12   5   1        3.44        4.71      4.03 o 
  13   5   1        0.77       -2.91      4.54 o 
  14   5   1        0.19        0.94      6.60 o 
  15   5   1       18.04       14.52      7.77 o 
 -15   6   1       21.07       10.99      5.90 o 
 -14   6   1       96.64       98.71      7.78 o 
 -13   6   1        1.01       12.90      3.53 o 
 -12   6   1       33.28       21.78      3.41 o 
 -11   6   1       73.10       71.06      4.05 o 
 -10   6   1       31.58       20.58      2.65 o 
  -9   6   1      229.34      209.52      5.20 o 
  -8   6   1      337.66      358.37      6.32 o 
  -7   6   1      218.89      252.20      4.41 o 
  -6   6   1      875.57      906.32      9.61 o 
  -5   6   1     1260.86     1296.68     13.04 o 
  -4   6   1      364.37      260.65      3.67 o 
  -3   6   1     3477.92     3384.76     31.12 o 
  -2   6   1     1177.37     1231.70     11.50 o 
  -1   6   1     3006.46     2864.76     26.41 o 
   0   6   1      124.22      123.52      3.00 o 
   1   6   1       51.09       61.34      2.13 o 
   2   6   1     2277.53     2230.56     19.32 o 
   3   6   1      139.34      167.61      2.46 o 
   4   6   1       37.86       35.87      1.37 o 
   5   6   1      530.47      607.90      5.49 o 
   6   6   1      405.46      428.36      4.35 o 
   7   6   1      286.30      316.16      4.18 o 
   8   6   1        1.96       10.55      1.80 o 
   9   6   1      456.35      448.21      7.44 o 
  10   6   1       22.70       25.51      3.07 o 
  11   6   1        0.40        1.31      2.84 o 
  12   6   1       97.97       94.51      6.24 o 
  13   6   1       63.38       61.07      6.47 o 
  14   6   1        1.01       -3.17      6.44 o 
  15   6   1       18.88       15.72      6.46 o 
 -15   7   1       14.03       11.37      6.22 o 
 -14   7   1      195.87      205.08     10.19 o 
 -13   7   1      543.68      567.71     11.62 o 
 -12   7   1       59.24       58.98      4.22 o 
 -11   7   1        4.53        6.04      2.85 o 
 -10   7   1       68.38       52.09      3.49 o 
  -9   7   1      448.83      463.99      7.79 o 
  -8   7   1      446.26      437.40      7.16 o 
  -7   7   1     1035.08     1031.63     11.50 o 
  -6   7   1     4567.93     4623.16     38.32 o 
  -5   7   1     3228.15     2793.37     23.79 o 
  -4   7   1     3717.79     3878.18     30.13 o 
  -3   7   1      602.87      702.47      7.41 o 
  -2   7   1     8561.13     8088.71     73.01 o 
  -1   7   1    11003.06    10810.86     91.22 o 
   0   7   1     1583.76     1483.52     15.87 o 
   1   7   1       31.17       40.00      1.78 o 
   2   7   1      354.44      268.82      3.48 o 
   3   7   1       81.97       97.45      2.26 o 
   4   7   1     1311.91     1283.23     10.18 o 
   5   7   1       99.04      121.60      2.27 o 
   6   7   1     2299.47     2248.91     16.14 o 
   7   7   1     2797.34     2705.18     19.23 o 
   8   7   1     2091.29     2009.20     16.68 o 
   9   7   1       50.31       51.39      2.88 o 
  10   7   1      322.70      314.90      5.84 o 
  11   7   1      285.27      279.21      6.97 o 
  12   7   1      110.67      104.55      6.97 o 
  13   7   1       13.16        9.10      5.47 o 
  14   7   1       49.69       68.42      7.59 o 
  15   7   1       82.67       92.35     10.69 o 
 -15   8   1        0.95       -1.90      5.88 o 
 -14   8   1        3.36        3.93      4.77 o 
 -13   8   1        9.96       10.26      4.53 o 
 -12   8   1      113.12      110.02      5.19 o 
 -11   8   1       16.30        6.75      3.02 o 
 -10   8   1        0.09        1.44      2.49 o 
  -9   8   1        0.57        4.37      2.31 o 
  -8   8   1       34.46       44.78      3.24 o 
  -7   8   1      293.61      293.39      5.32 o 
  -6   8   1      254.96      219.50      4.05 o 
  -5   8   1      115.03      115.96      3.13 o 
  -4   8   1       12.24       16.90      1.18 o 
  -3   8   1      321.87      317.71      3.98 o 
  -2   8   1     2139.37     2185.57     19.89 o 
  -1   8   1       11.94       22.69      1.26 o 
   0   8   1     2137.92     2113.26     19.04 o 
   1   8   1      504.28      459.36      7.31 o 
   2   8   1      256.12      232.41      3.18 o 
   3   8   1        2.80        5.95      1.01 o 
   4   8   1      817.93      875.07      7.64 o 
   5   8   1      329.04      319.25      4.03 o 
   6   8   1      374.36      405.11      4.62 o 
   7   8   1       55.29       61.71      2.18 o 
   8   8   1       84.99       80.52      2.83 o 
   9   8   1      366.30      387.74      5.89 o 
  10   8   1       50.83       56.88      5.23 o 
  11   8   1       20.54       20.35      3.49 o 
  12   8   1        2.02        6.05      4.48 o 
  13   8   1        4.43       -1.14      5.53 o 
  14   8   1       49.84       41.26      7.53 o 
  15   8   1        4.30        4.42      7.88 o 
 -15   9   1       17.22       13.48      6.39 o 
 -14   9   1       23.27       27.73      5.49 o 
 -13   9   1       29.28       24.35      4.31 o 
 -12   9   1      143.24      151.13      5.90 o 
 -11   9   1        4.60        6.31      3.41 o 
 -10   9   1      101.53       83.38      5.07 o 
  -9   9   1      218.78      225.09      6.57 o 
  -8   9   1       50.43       46.39      3.16 o 
  -7   9   1      114.26       99.27      3.41 o 
  -6   9   1      924.36      914.20      8.86 o 
  -5   9   1     2550.23     2549.20     23.93 o 
  -4   9   1     1143.55     1183.31     10.46 o 
  -3   9   1      295.00      366.35      4.59 o 
  -2   9   1     2893.06     2841.78     22.79 o 
  -1   9   1     2591.90     2421.82     20.30 o 
   0   9   1     1236.17     1292.93     13.83 o 
   1   9   1     1552.56     1648.37     13.67 o 
   2   9   1      762.42      718.27      7.09 o 
   3   9   1      155.07      122.63      2.54 o 
   4   9   1      460.69      431.03      4.75 o 
   5   9   1       22.38       24.02      1.45 o 
   6   9   1     1646.11     1667.29     12.76 o 
   7   9   1     1331.43     1360.14     12.33 o 
   8   9   1      316.09      311.04      4.96 o 
   9   9   1        1.15        5.18      2.23 o 
  10   9   1      341.50      362.70      7.07 o 
  11   9   1      249.71      243.70      7.88 o 
  12   9   1        7.16       14.59      4.65 o 
  13   9   1       24.08       10.40      6.26 o 
  14   9   1       13.47       13.02      8.84 o 
  15   9   1        0.59        7.08      7.79 o 
 -14  10   1        5.16        3.47      4.45 o 
 -13  10   1        9.70        1.28      4.54 o 
 -12  10   1      125.82      134.38      6.79 o 
 -11  10   1      464.57      461.37      9.79 o 
 -10  10   1      117.55      119.48      5.28 o 
  -9  10   1       35.61       28.24      3.14 o 
  -8  10   1      386.25      359.52      6.63 o 
  -7  10   1     1316.91     1340.89     13.97 o 
  -6  10   1     1426.13     1292.46     11.76 o 
  -5  10   1       10.44       23.02      1.64 o 
  -4  10   1     2602.53     2523.84     21.98 o 
  -3  10   1     8693.98     8379.03     74.53 o 
  -2  10   1     3919.33     3844.79     31.80 o 
  -1  10   1       81.84      117.84      2.45 o 
   0  10   1     7878.99     8184.10     64.60 o 
   1  10   1    18892.24    19437.26    156.54 o 
   2  10   1      817.29      857.84      8.52 o 
   3  10   1        0.85       -0.33      1.00 o 
   4  10   1     1084.94      978.65      9.75 o 
   5  10   1     2240.97     2288.00     16.54 o 
   6  10   1       79.20       81.99      2.39 o 
   7  10   1      110.29      109.22      3.04 o 
   8  10   1      748.59      764.19      9.01 o 
   9  10   1     1586.49     1667.14     17.25 o 
  10  10   1      433.18      449.92      8.35 o 
  11  10   1       12.52       14.80      4.24 o 
  12  10   1       92.92       79.03      6.93 o 
  13  10   1       60.51       76.26      9.38 o 
  14  10   1        3.87        5.15      7.45 o 
 -14  11   1        5.06        5.31      4.61 o 
 -13  11   1       47.07       49.58      5.29 o 
 -12  11   1       14.22       15.74      3.46 o 
 -11  11   1        2.47        5.50      3.16 o 
 -10  11   1        1.53       -1.62      2.77 o 
  -9  11   1        1.95        2.14      2.47 o 
  -8  11   1       30.51       29.78      2.84 o 
  -7  11   1       64.94       68.10      3.18 o 
  -6  11   1      443.64      459.61      6.18 o 
  -5  11   1       61.90       53.91      2.25 o 
  -4  11   1        0.07        4.13      1.57 o 
  -3  11   1      507.01      528.25      6.76 o 
  -2  11   1      240.82      185.76      3.11 o 
  -1  11   1       10.24       12.47      1.24 o 
   0  11   1     1915.93     1925.45     22.68 o 
   1  11   1      104.06      108.06      3.06 o 
   2  11   1      678.77      806.86      8.10 o 
   3  11   1      142.59      128.58      2.78 o 
   4  11   1       75.63       81.66      2.28 o 
   5  11   1        3.02        5.43      1.32 o 
   6  11   1        4.21       -0.60      1.42 o 
   7  11   1      131.73      126.64      3.32 o 
   8  11   1      116.67      136.29      4.13 o 
   9  11   1        4.32       10.58      2.54 o 
  10  11   1       19.06       21.72      3.29 o 
  11  11   1        1.60        5.16      3.77 o 
  12  11   1       81.84       85.26      9.05 o 
  13  11   1        3.95        6.08      8.27 o 
  14  11   1       42.36       59.24     11.23 o 
 -14  12   1       27.07       27.21      5.56 o 
 -13  12   1       18.34       16.75      4.61 o 
 -12  12   1       53.91       56.49      4.98 o 
 -11  12   1       18.94       17.81      3.65 o 
 -10  12   1       67.63       71.37      4.46 o 
  -9  12   1        9.27        8.49      2.77 o 
  -8  12   1       93.56       86.89      4.21 o 
  -7  12   1      158.25      162.65      4.79 o 
  -6  12   1     2891.20     2809.32     25.16 o 
  -5  12   1      325.25      353.73      6.00 o 
  -4  12   1     2952.26     2881.70     26.24 o 
  -3  12   1     4865.24     4729.95     38.86 o 
  -2  12   1     2497.40     2399.06     20.19 o 
  -1  12   1      536.92      558.55      7.67 o 
   0  12   1     3036.64     2918.49     36.10 o 
   1  12   1     1680.92     1451.26     14.61 o 
   2  12   1     2314.16     2465.08     20.29 o 
   3  12   1      611.74      583.64      6.66 o 
   4  12   1      975.84      930.83      9.35 o 
   5  12   1     1187.27     1226.63     11.66 o 
   6  12   1      251.59      225.78      4.32 o 
   7  12   1      300.84      285.75      5.58 o 
   8  12   1      495.15      501.11      8.28 o 
   9  12   1      149.16      143.34      5.59 o 
  10  12   1      224.94      219.61      7.18 o 
  11  12   1        0.21       -1.36      3.49 o 
  12  12   1       30.33       30.65      9.28 o 
  13  12   1        4.44        1.02      8.33 o 
  14  12   1        8.66        0.28      8.83 o 
 -14  13   1       29.91       35.24      6.10 o 
 -13  13   1       81.55       79.26      6.45 o 
 -12  13   1        1.89       -1.33      4.55 o 
 -11  13   1        1.34       -3.78      3.23 o 
 -10  13   1      102.54       84.94      5.02 o 
  -9  13   1       39.98       41.12      4.01 o 
  -8  13   1       40.85       48.69      3.50 o 
  -7  13   1        3.14        0.21      2.19 o 
  -6  13   1      772.94      846.63      9.92 o 
  -5  13   1     1795.91     1662.04     16.22 o 
  -4  13   1      173.82      182.71      4.08 o 
  -3  13   1      576.10      606.41      7.22 o 
  -2  13   1     2956.74     2679.24     22.49 o 
  -1  13   1       20.22       21.96      1.71 o 
   0  13   1        6.29        5.80      1.33 o 
   1  13   1       24.61       29.17      1.91 o 
   2  13   1       58.21       39.50      2.05 o 
   3  13   1        4.59        2.47      1.34 o 
   4  13   1       37.27       34.84      2.18 o 
   5  13   1        1.45        1.77      1.54 o 
   6  13   1     1597.40     1629.01     16.83 o 
   7  13   1     2166.17     2205.83     22.61 o 
   8  13   1       83.76       75.49      3.90 o 
   9  13   1       99.96      107.15      4.72 o 
  10  13   1       18.29       21.11      3.86 o 
  11  13   1       97.80      103.64      5.90 o 
  12  13   1        0.48       -0.42      7.72 o 
  13  13   1        5.04        4.04      9.87 o 
 -13  14   1        0.18        0.76      5.01 o 
 -12  14   1       10.58       -0.36      4.67 o 
 -11  14   1       91.30       94.76      6.75 o 
 -10  14   1      149.87      144.68      6.16 o 
  -9  14   1      279.36      287.34      7.80 o 
  -8  14   1       20.79       23.93      3.29 o 
  -7  14   1      227.29      222.96      5.50 o 
  -6  14   1      698.41      698.16      9.36 o 
  -5  14   1        2.22        3.98      1.81 o 
  -4  14   1       43.81       31.97      2.25 o 
  -3  14   1      100.36      105.42      3.29 o 
  -2  14   1      221.10      210.16      3.87 o 
  -1  14   1      424.43      413.61      5.77 o 
   0  14   1      125.41      136.70      3.43 o 
   1  14   1        4.75        4.11      1.44 o 
   2  14   1        0.66        0.37      1.38 o 
   3  14   1       69.07       53.23      2.43 o 
   4  14   1      183.86      182.80      4.11 o 
   5  14   1      531.90      547.25      7.48 o 
   6  14   1       11.77       18.47      2.62 o 
   7  14   1      219.66      200.59      5.18 o 
   8  14   1      175.30      180.93      5.34 o 
   9  14   1       12.97       10.01      3.13 o 
  10  14   1        6.88        2.51      3.48 o 
  11  14   1       11.11       16.41      5.57 o 
  12  14   1        4.41        3.19      8.58 o 
  13  14   1        0.46       -1.36      8.29 o 
 -13  15   1       53.74       73.15      7.61 o 
 -12  15   1      102.28       91.03     11.44 o 
 -11  15   1       64.22       60.25      6.19 o 
 -10  15   1      159.04      149.84      7.05 o 
  -9  15   1      293.81      334.32      8.50 o 
  -8  15   1      300.71      283.58      7.32 o 
  -7  15   1      958.37      984.53     13.35 o 
  -6  15   1      116.37      115.78      5.19 o 
  -5  15   1        3.53        6.07      2.00 o 
  -4  15   1     1272.55     1347.84     15.09 o 
  -3  15   1       38.61       47.80      2.65 o 
  -2  15   1     1513.57     1432.21     13.67 o 
  -1  15   1      893.89      890.50      9.83 o 
   0  15   1      228.84      203.86      4.22 o 
   1  15   1        2.97        1.32      1.46 o 
   2  15   1      393.34      381.41      7.83 o 
   3  15   1      507.67      500.37      7.23 o 
   4  15   1      172.11      174.02      4.35 o 
   5  15   1      495.55      482.24      9.89 o 
   6  15   1      210.25      173.77      5.01 o 
   7  15   1       10.71       18.16      2.79 o 
   8  15   1     1108.05     1180.54     15.73 o 
   9  15   1       91.68       83.43      5.21 o 
  10  15   1      181.23      198.53      7.26 o 
  11  15   1       82.53       92.49      8.96 o 
  12  15   1       12.57        7.31      8.64 o 
  13  15   1       26.74       32.27     13.54 o 
 -13  16   1        1.40        0.78      6.76 o 
 -12  16   1       65.22       66.25      7.90 o 
 -11  16   1      150.64      157.37     15.03 o 
 -10  16   1      118.58      110.01      6.75 o 
  -9  16   1      143.17      148.57      6.71 o 
  -8  16   1      401.44      401.79      9.53 o 
  -7  16   1      972.92     1054.39     14.25 o 
  -6  16   1       61.41       62.58      3.97 o 
  -5  16   1      171.63      164.35      6.01 o 
  -4  16   1       31.07       37.04      2.78 o 
  -3  16   1      459.54      454.14      7.38 o 
  -2  16   1      346.54      346.05      5.58 o 
  -1  16   1        1.05        3.35      1.54 o 
   0  16   1      176.95      178.60      4.10 o 
   1  16   1      399.55      403.48      6.26 o 
   2  16   1        4.73        5.43      1.76 o 
   3  16   1      446.61      452.95      9.65 o 
   4  16   1      105.52       82.86      4.50 o 
   5  16   1      500.44      524.30      9.08 o 
   6  16   1       65.40       59.80      3.60 o 
   7  16   1        7.48       12.13      2.83 o 
   8  16   1        3.24        1.10      2.96 o 
   9  16   1      295.05      341.35      9.13 o 
  10  16   1      317.62      345.74     17.73 o 
  11  16   1        0.47        1.82      5.93 o 
  12  16   1       28.78        8.73     10.70 o 
 -12  17   1        1.25       -7.52      6.21 o 
 -11  17   1       16.47       20.59      6.50 o 
 -10  17   1        0.07        4.47      5.14 o 
  -9  17   1      111.05      122.32      6.35 o 
  -8  17   1      406.24      405.26      9.72 o 
  -7  17   1        3.06        6.88      3.19 o 
  -6  17   1      319.90      327.94      8.02 o 
  -5  17   1      467.56      492.56      9.41 o 
  -4  17   1      390.45      361.19      6.97 o 
  -3  17   1       40.19       41.24      3.04 o 
  -2  17   1       75.33       70.29      3.08 o 
  -1  17   1       97.84      112.14      4.51 o 
   0  17   1       10.16        7.84      1.88 o 
   1  17   1        0.82       -3.31      1.66 o 
   2  17   1        0.80       -2.17      1.71 o 
   3  17   1      130.50      128.22      4.05 o 
   4  17   1       89.25       95.11      4.40 o 
   5  17   1      952.11      920.37     14.46 o 
   6  17   1      320.27      326.67      9.24 o 
   7  17   1      656.51      663.99     10.37 o 
   8  17   1       14.69       21.45      3.90 o 
   9  17   1       26.45       35.33      5.09 o 
  10  17   1       42.15       41.99      8.29 o 
  11  17   1       14.36       17.60      6.60 o 
  12  17   1        1.20       -5.34      5.91 o 
 -12  18   1       41.05       32.92      7.93 o 
 -11  18   1       71.51       59.24     14.38 o 
 -10  18   1       52.09       54.17      7.71 o 
  -9  18   1       22.30       21.48      5.54 o 
  -8  18   1       23.10       28.85      4.31 o 
  -7  18   1      137.38      152.52      6.38 o 
  -6  18   1      664.83      675.03     12.10 o 
  -5  18   1      191.32      196.02      5.87 o 
  -4  18   1      731.62      741.45     12.17 o 
  -3  18   1      655.24      616.02     10.05 o 
  -2  18   1       95.35      107.44      5.55 o 
  -1  18   1       71.17       63.30      3.15 o 
   0  18   1      431.66      475.19      7.63 o 
   1  18   1       28.91       38.82      2.75 o 
   2  18   1       55.01       57.19      3.10 o 
   3  18   1        2.19        2.27      2.20 o 
   4  18   1      268.21      248.29      7.83 o 
   5  18   1      356.76      371.43     11.74 o 
   6  18   1       19.03       14.57      2.97 o 
   7  18   1      341.68      352.63     13.84 o 
   8  18   1      318.75      326.73     10.54 o 
   9  18   1      299.58      341.53     12.17 o 
  10  18   1       71.62       76.51      6.47 o 
  11  18   1        0.91       -2.44      5.82 o 
 -11  19   1        5.88        5.75      6.36 o 
 -10  19   1        5.28        2.50      5.91 o 
  -9  19   1       33.95       34.75      7.02 o 
  -8  19   1       15.41       16.77      4.92 o 
  -7  19   1       14.01       15.78      3.75 o 
  -6  19   1      208.52      208.06      7.27 o 
  -5  19   1      494.01      503.86     10.75 o 
  -4  19   1      297.53      293.77      7.24 o 
  -3  19   1       91.81       99.81      4.78 o 
  -2  19   1      568.67      547.58     10.46 o 
  -1  19   1      287.22      280.60      9.06 o 
   0  19   1       69.21       88.89      3.80 o 
   1  19   1       32.93       33.48      2.73 o 
   2  19   1       23.56       33.18      2.99 o 
   3  19   1      275.94      301.36      6.77 o 
   4  19   1      256.55      256.40      6.25 o 
   5  19   1       61.48       68.10      4.05 o 
   6  19   1      622.54      637.29     12.37 o 
   7  19   1      165.58      168.25      5.89 o 
   8  19   1       21.93       19.20      4.41 o 
   9  19   1        0.35        1.46      4.50 o 
  10  19   1       36.25       28.41      7.08 o 
  11  19   1       35.41       20.36      7.42 o 
 -10  20   1        4.18       -5.31      7.78 o 
  -9  20   1       12.60       10.37      5.88 o 
  -8  20   1       26.96       39.97      9.22 o 
  -7  20   1       13.11       10.44      4.34 o 
  -6  20   1      105.05       91.89      5.57 o 
  -5  20   1       31.17       34.06      4.57 o 
  -4  20   1       20.12        9.60      3.03 o 
  -3  20   1        0.81       -0.88      2.60 o 
  -2  20   1        7.58        9.54      2.87 o 
  -1  20   1        6.67       10.12      2.81 o 
   0  20   1       71.01       78.12      4.56 o 
   1  20   1       15.10       11.48      2.86 o 
   2  20   1        6.52        4.59      2.46 o 
   3  20   1       30.43       22.14      3.04 o 
   4  20   1       14.50       10.92      2.87 o 
   5  20   1        0.59       -4.49      2.51 o 
   6  20   1       39.60       39.71      3.91 o 
   7  20   1       46.56       45.27      5.50 o 
   8  20   1       32.97       29.86      5.10 o 
   9  20   1       46.04       44.76      5.81 o 
  10  20   1        4.53       -6.94      5.75 o 
 -10  21   1        6.93        8.65      6.73 o 
  -9  21   1       34.32       34.19      9.92 o 
  -8  21   1       85.98       79.16      9.30 o 
  -7  21   1        3.88        4.64      4.77 o 
  -6  21   1      215.97      223.09     12.70 o 
  -5  21   1      364.74      401.94     10.18 o 
  -4  21   1      337.71      357.57     10.08 o 
  -3  21   1        1.53        1.05      2.81 o 
  -2  21   1      486.91      493.22     10.27 o 
  -1  21   1     1634.07     1575.87     22.24 o 
   0  21   1      687.46      675.22     12.41 o 
   1  21   1       23.28       19.87      3.17 o 
   2  21   1      564.03      548.30     10.34 o 
   3  21   1      364.79      388.25     11.26 o 
   4  21   1       69.40       73.61      4.26 o 
   5  21   1        1.53        2.84      2.74 o 
   6  21   1      262.00      293.13     10.66 o 
   7  21   1      204.74      211.73      7.57 o 
   8  21   1       40.12       36.07      5.37 o 
   9  21   1        0.29        0.04      4.71 o 
  -9  22   1        2.97       -1.04      5.97 o 
  -8  22   1       43.47       54.62      7.18 o 
  -7  22   1       40.74       54.12      6.78 o 
  -6  22   1        0.03       -7.66      3.83 o 
  -5  22   1       18.66       26.25      5.19 o 
  -4  22   1      137.00      136.99      6.07 o 
  -3  22   1      205.34      204.11      6.84 o 
  -2  22   1       52.40       50.47      4.13 o 
  -1  22   1        7.41        9.75      3.14 o 
   0  22   1      102.78       93.98      5.05 o 
   1  22   1      227.96      246.22      8.05 o 
   2  22   1      214.68      191.27      9.12 o 
   3  22   1        4.36        3.18      2.70 o 
   4  22   1       97.13       89.13      4.61 o 
   5  22   1       56.88       66.70      4.26 o 
   6  22   1       33.92       42.98      4.60 o 
   7  22   1        0.72        2.00      3.82 o 
   8  22   1       54.63       92.54      7.94 o 
   9  22   1       27.32       20.14      7.33 o 
  -8  23   1        2.69       10.71      5.69 o 
  -7  23   1        2.79       10.27      5.91 o 
  -6  23   1        4.64        8.05      4.99 o 
  -5  23   1       54.45       35.71      8.41 o 
  -4  23   1       48.11       43.45      7.16 o 
  -3  23   1        2.94        2.63      3.13 o 
  -2  23   1       62.35       54.85      4.64 o 
  -1  23   1       74.78       88.60      5.08 o 
   0  23   1       36.94       41.82      4.05 o 
   1  23   1        7.88        9.03      3.30 o 
   2  23   1       31.29       31.24      3.53 o 
   3  23   1        2.53        1.22      2.86 o 
   4  23   1        4.70        5.55      3.12 o 
   5  23   1        3.68        3.12      3.30 o 
   6  23   1       29.19       41.32      5.09 o 
   7  23   1       43.07       43.21      5.37 o 
   8  23   1        0.14        7.24      4.84 o 
  -7  24   1       11.69       12.85      7.13 o 
  -6  24   1        2.14        6.22      4.87 o 
  -5  24   1        0.39        1.11      4.68 o 
  -4  24   1      141.10      133.94      9.83 o 
  -3  24   1      229.65      243.76      8.63 o 
  -2  24   1       20.02       31.05      5.73 o 
  -1  24   1       13.08        9.58      4.13 o 
   0  24   1       53.60       58.33      5.35 o 
   1  24   1      181.59      222.63      9.46 o 
   2  24   1      132.07      148.35      7.92 o 
   3  24   1        0.18       -1.47      3.51 o 
   4  24   1       36.07       55.35      4.32 o 
   5  24   1       17.98       16.26      4.53 o 
   6  24   1       27.49       25.10      4.88 o 
   7  24   1       16.50       14.15      4.74 o 
  -6  25   1       32.04       31.93      6.91 o 
  -5  25   1        7.03       10.72      5.19 o 
  -4  25   1       52.39       50.21      6.46 o 
  -3  25   1        0.19       -2.19      4.41 o 
  -2  25   1        2.64        2.19      3.70 o 
  -1  25   1        4.09        3.37      3.78 o 
   0  25   1        1.62        2.16      4.56 o 
   1  25   1        0.20        0.24      3.59 o 
   2  25   1       17.83       12.68      4.15 o 
   3  25   1        2.24        0.63      3.81 o 
   4  25   1        7.24       11.30      4.71 o 
   5  25   1        0.57        4.66      4.55 o 
  -4  26   1       64.19       59.13      7.02 o 
  -3  26   1      109.31      109.57      8.18 o 
  -2  26   1       21.44       17.97      5.32 o 
  -1  26   1        1.93        5.00      3.89 o 
   0  26   1       82.06       82.24      6.19 o 
   1  26   1      106.71       99.96      6.63 o 
   2  26   1        0.60       -0.94      3.76 o 
   3  26   1        0.23       -3.66      4.23 o 
   4  26   1        0.26       -5.46      4.52 o 
 -15   0   2       28.71       31.87      9.05 o 
 -14   0   2      402.09      433.66     22.50 o 
 -13   0   2      111.16      118.37     10.77 o 
 -12   0   2      180.09      171.74     11.75 o 
 -11   0   2      484.74      433.18     16.04 o 
 -10   0   2     1003.20      996.02     24.34 o 
  -9   0   2      224.27      217.30      8.33 o 
  -8   0   2       74.61       91.09      5.49 o 
  -7   0   2     4983.19     4876.39    103.69 o 
  -6   0   2     6498.35     6712.65     91.67 o 
  -5   0   2      714.61      698.42     12.21 o 
  -4   0   2     1671.65     1514.95     23.79 o 
  -3   0   2     3426.63     3989.08     61.76 o 
  -2   0   2    67818.30    76628.48   1096.51 o 
  -1   0   2    14233.18    15143.56    219.13 o 
   0   0   2     1512.44     1667.96     30.04 o 
   1   0   2    46445.03    52441.50    881.28 o 
   2   0   2    93039.55    99212.52   1271.66 o 
   3   0   2      845.35      691.58     10.40 o 
   4   0   2       30.02       26.16      1.93 o 
   5   0   2     3772.51     3863.88     38.96 o 
   6   0   2     5225.71     5092.25     48.05 o 
   7   0   2     1489.13     1482.30     16.58 o 
   8   0   2       30.12       36.82      4.88 o 
   9   0   2       57.18       56.64      4.33 o 
  10   0   2      141.31      127.45      6.24 o 
  11   0   2      214.36      191.96      8.11 o 
  12   0   2       22.77       15.00      4.72 o 
  13   0   2      112.56      125.19      7.89 o 
  14   0   2       29.48       21.32     10.29 o 
  15   0   2       18.54       13.34     10.43 o 
 -15   1   2       19.52       25.10      6.26 o 
 -14   1   2        2.86        3.04      5.23 o 
 -13   1   2       18.39        5.17      4.77 o 
 -12   1   2      192.63      202.80      8.73 o 
 -11   1   2      610.31      583.44     14.15 o 
 -10   1   2       24.48       18.44      4.58 o 
  -9   1   2       67.77       73.56      3.97 o 
  -8   1   2      259.58      223.82      6.06 o 
  -7   1   2       40.08       57.45      4.47 o 
  -6   1   2        8.78       44.76      4.62 o 
  -5   1   2     4606.56     4605.18     41.27 o 
  -4   1   2     8872.73     9159.99     81.72 o 
  -3   1   2     8726.49     9300.91     97.15 o 
  -2   1   2    21710.75    22589.94    246.48 o 
  -1   1   2     3709.75     4310.21     45.62 o 
   0   1   2      357.31      379.42      5.72 o 
   1   1   2    30694.27    34434.59    355.70 o 
   2   1   2    20017.20    20712.95    172.27 o 
   3   1   2    12234.39    13426.94    104.62 o 
   4   1   2      498.97      450.84      4.41 o 
   5   1   2     1192.09     1193.39     10.13 o 
   6   1   2      527.80      596.64      5.87 o 
   7   1   2      509.74      441.12      6.99 o 
   8   1   2     1144.66     1126.83     10.01 o 
   9   1   2      122.76      110.90      3.74 o 
  10   1   2      513.57      538.02      8.65 o 
  11   1   2       37.32       34.01      3.49 o 
  12   1   2       21.79       15.80      3.61 o 
  13   1   2       38.72       35.49      4.02 o 
  14   1   2       92.04       89.21     12.22 o 
  15   1   2      113.54      126.90     12.31 o 
 -15   2   2        0.40       -1.99      5.36 o 
 -14   2   2      109.44      103.11      7.79 o 
 -13   2   2       43.58       55.92      6.28 o 
 -12   2   2       27.33       17.67      4.89 o 
 -11   2   2       38.52       21.87      4.90 o 
 -10   2   2      317.89      288.59      9.68 o 
  -9   2   2       19.46       14.54      2.75 o 
  -8   2   2      139.31      151.60      5.24 o 
  -7   2   2     2936.34     2684.63     27.92 o 
  -6   2   2     3207.19     3321.98     32.00 o 
  -5   2   2     3808.28     4106.94     35.37 o 
  -4   2   2     1400.27     1532.65     17.33 o 
  -3   2   2     7942.10     8070.21     90.61 o 
  -2   2   2      322.10      394.88      7.02 o 
  -1   2   2       68.04       35.39      2.06 o 
   0   2   2        2.61       12.34      1.63 o 
   1   2   2      239.66      188.17      7.67 o 
   2   2   2      510.57      478.61      9.80 o 
   3   2   2     6989.88     7384.20     60.70 o 
   4   2   2      371.64      391.36      4.10 o 
   5   2   2     2537.76     2583.43     18.41 o 
   6   2   2     1633.66     1592.35     11.82 o 
   7   2   2      912.78      873.56      7.59 o 
   8   2   2       94.44       82.96      3.26 o 
   9   2   2     1502.69     1466.16     15.27 o 
  10   2   2      140.19      156.60      4.91 o 
  11   2   2      188.42      186.48      5.70 o 
  12   2   2        3.37        3.67      3.05 o 
  13   2   2      152.18      151.61      7.15 o 
  14   2   2        0.20        3.83      6.59 o 
  15   2   2       55.61       71.42     10.26 o 
 -15   3   2       36.88       36.38      6.43 o 
 -14   3   2       36.64       39.32      6.13 o 
 -13   3   2      318.97      294.13     10.69 o 
 -12   3   2      292.14      316.40     10.29 o 
 -11   3   2      149.45      135.14      7.45 o 
 -10   3   2      258.76      229.32      8.95 o 
  -9   3   2       82.59       99.35      4.92 o 
  -8   3   2      865.47      793.00     12.27 o 
  -7   3   2       67.91       80.70      3.84 o 
  -6   3   2      357.75      370.60      6.39 o 
  -5   3   2    14894.73    14597.71    134.48 o 
  -4   3   2    17670.14    18323.03    152.73 o 
  -3   3   2       35.73       20.30      2.00 o 
  -2   3   2       90.27       45.82      2.94 o 
  -1   3   2      469.10      496.05     10.85 o 
   0   3   2     5546.59     6138.95     81.11 o 
   1   3   2       35.79       35.12      2.21 o 
   2   3   2       43.82       16.43      1.93 o 
   3   3   2     2238.77     2475.79     20.99 o 
   4   3   2     1805.28     1389.25     10.27 o 
   5   3   2        1.58        8.89      1.42 o 
   6   3   2     1106.98     1234.86      9.33 o 
   7   3   2     5331.98     5191.73     33.89 o 
   8   3   2     2851.64     2874.15     21.33 o 
   9   3   2        5.07        2.44      2.38 o 
  10   3   2       55.14       43.85      3.40 o 
  11   3   2      125.06      137.56      5.18 o 
  12   3   2      244.01      253.38      6.71 o 
  13   3   2        3.12        5.56      3.45 o 
  14   3   2       10.17       10.00      7.01 o 
  15   3   2       63.28       76.81      8.29 o 
 -15   4   2        1.69       12.40      5.62 o 
 -14   4   2       11.24       13.13      5.49 o 
 -13   4   2       53.20       64.64      6.57 o 
 -12   4   2        5.27       12.38      4.59 o 
 -11   4   2      204.73      189.14     10.40 o 
 -10   4   2       33.23       27.36      5.04 o 
  -9   4   2      237.68      247.59      7.29 o 
  -8   4   2       12.05       17.65      2.47 o 
  -7   4   2      409.11      405.08      8.21 o 
  -6   4   2      730.50      729.25      9.93 o 
  -5   4   2     4312.34     4849.12     46.90 o 
  -4   4   2       75.01      171.99      4.10 o 
  -3   4   2      124.75      142.69      3.66 o 
  -2   4   2      725.96      772.84     10.70 o 
  -1   4   2      812.60      792.91     10.17 o 
   0   4   2     1798.87     1751.70     17.43 o 
   1   4   2     2373.11     2628.12     23.14 o 
   2   4   2     1766.28     1769.68     18.08 o 
   3   4   2     1044.17     1103.22     10.53 o 
   4   4   2      689.51      664.49      5.86 o 
   5   4   2      393.44      449.09      4.66 o 
   6   4   2        4.04        8.94      1.27 o 
   7   4   2      753.45      756.91      6.95 o 
   8   4   2      103.22      111.99      3.78 o 
   9   4   2      316.47      318.63      5.83 o 
  10   4   2        0.55       -4.61      2.30 o 
  11   4   2       21.31       20.03      2.94 o 
  12   4   2        0.31        5.23      2.88 o 
  13   4   2        9.01        4.97      3.75 o 
  14   4   2        9.51       10.23      6.37 o 
  15   4   2       13.00       13.05      6.87 o 
 -15   5   2       14.58        5.76      5.64 o 
 -14   5   2       16.53        9.92      5.38 o 
 -13   5   2      262.07      273.49     10.43 o 
 -12   5   2      189.02      214.36      8.93 o 
 -11   5   2       76.81       59.45      5.55 o 
 -10   5   2      151.94      157.95      6.44 o 
  -9   5   2      556.91      558.13      9.85 o 
  -8   5   2     1565.53     1428.65     18.17 o 
  -7   5   2      126.79      143.53      4.75 o 
  -6   5   2     1967.99     2081.19     21.28 o 
  -5   5   2     1650.81     1455.47     14.63 o 
  -4   5   2     1667.56     1547.23     14.00 o 
  -3   5   2     1293.07     1103.70     11.45 o 
  -2   5   2      351.50      332.75      4.87 o 
  -1   5   2       30.12       18.86      1.00 o 
   0   5   2      111.18      134.17      2.27 o 
   1   5   2     1106.50     1215.73     11.64 o 
   2   5   2       74.91       80.73      2.34 o 
   3   5   2      630.75      678.70      6.85 o 
   4   5   2     1229.35     1011.92      8.46 o 
   5   5   2     2010.57     2127.56     15.63 o 
   6   5   2       49.22       65.14      1.92 o 
   7   5   2     1064.59      998.64      8.62 o 
   8   5   2      186.94      169.56      3.58 o 
   9   5   2      606.96      641.25      9.26 o 
  10   5   2      221.82      208.42      5.45 o 
  11   5   2       12.95        7.22      2.87 o 
  12   5   2      163.99      187.78      7.52 o 
  13   5   2        0.19        3.98      3.75 o 
  14   5   2       22.21        1.35      6.08 o 
  15   5   2        0.31       -2.82      7.35 o 
 -15   6   2       23.75       29.48      8.75 o 
 -14   6   2       41.28       39.83      6.37 o 
 -13   6   2       91.79      118.05      7.91 o 
 -12   6   2        0.42       -2.71      3.42 o 
 -11   6   2       54.30       48.88      4.70 o 
 -10   6   2      168.03      186.90      7.04 o 
  -9   6   2      198.02      204.14      6.08 o 
  -8   6   2      246.73      229.17      5.92 o 
  -7   6   2     1512.27     1535.34     17.73 o 
  -6   6   2     1550.68     1295.19     13.18 o 
  -5   6   2      110.74      121.89      3.03 o 
  -4   6   2       27.75       68.35      1.91 o 
  -3   6   2        7.10       24.99      1.28 o 
  -2   6   2      200.10      202.16      3.15 o 
  -1   6   2     1446.99     1505.79     15.35 o 
   0   6   2       58.58       50.33      1.62 o 
   1   6   2      205.98      148.35      2.85 o 
   2   6   2      789.48      871.83      9.48 o 
   3   6   2       54.37       81.60      2.06 o 
   4   6   2       13.99       24.49      1.41 o 
   5   6   2      137.45      125.72      2.49 o 
   6   6   2      880.37      893.60      7.90 o 
   7   6   2      216.35      196.40      3.50 o 
   8   6   2       25.79       38.88      2.51 o 
   9   6   2      266.26      280.89      6.01 o 
  10   6   2      224.23      241.14      5.83 o 
  11   6   2        4.70        2.18      2.78 o 
  12   6   2       19.77       15.73      3.32 o 
  13   6   2       33.43       34.71      5.25 o 
  14   6   2        6.76        8.72      7.31 o 
  15   6   2       13.91       18.02      8.55 o 
 -15   7   2        3.10        7.35      5.81 o 
 -14   7   2        7.18        8.32      5.25 o 
 -13   7   2        1.79        8.41      5.07 o 
 -12   7   2        8.84        8.79      3.79 o 
 -11   7   2      106.34       89.65      6.24 o 
 -10   7   2        0.38        2.12      3.19 o 
  -9   7   2      375.36      376.30      8.41 o 
  -8   7   2      318.56      306.18      8.83 o 
  -7   7   2        0.73        9.38      2.49 o 
  -6   7   2        0.65       16.89      1.82 o 
  -5   7   2        1.28        1.90      1.27 o 
  -4   7   2     1907.13     2033.16     18.98 o 
  -3   7   2        0.45        6.22      1.15 o 
  -2   7   2      770.73      813.59      8.80 o 
  -1   7   2      160.55      142.08      2.90 o 
   0   7   2       34.72       33.28      1.47 o 
   1   7   2      271.91      272.53      6.07 o 
   2   7   2      498.33      532.66      7.64 o 
   3   7   2        7.43        9.70      1.03 o 
   4   7   2      100.48      106.73      2.33 o 
   5   7   2      222.02      253.06      4.13 o 
   6   7   2        9.47        6.75      1.42 o 
   7   7   2      963.15     1017.96      9.90 o 
   8   7   2       21.50       20.58      2.14 o 
   9   7   2       39.56       28.22      3.01 o 
  10   7   2       12.63       13.24      2.90 o 
  11   7   2       14.69        6.60      2.97 o 
  12   7   2       76.86       80.47      7.01 o 
  13   7   2       13.78       17.01      5.23 o 
  14   7   2       15.66       20.63      7.78 o 
  15   7   2        5.18       -1.18      7.75 o 
 -15   8   2       46.02       55.56      7.48 o 
 -14   8   2       38.86       40.69      6.52 o 
 -13   8   2      136.26      128.59      6.51 o 
 -12   8   2       44.72       33.12      4.82 o 
 -11   8   2      159.97      123.05      6.97 o 
 -10   8   2      338.74      343.24      9.35 o 
  -9   8   2      173.77      158.48      5.92 o 
  -8   8   2      113.43      115.14      4.73 o 
  -7   8   2     1939.12     1966.56     23.11 o 
  -6   8   2     3268.99     3195.49     32.37 o 
  -5   8   2     2231.41     2277.96     21.80 o 
  -4   8   2        1.40        5.96      1.27 o 
  -3   8   2     3745.43     3527.98     30.22 o 
  -2   8   2      394.41      369.87      5.47 o 
  -1   8   2      495.66      529.07      7.78 o 
   0   8   2       97.90      110.42      2.74 o 
   1   8   2     1735.93     1485.70     14.93 o 
   2   8   2     4394.38     4639.80     40.24 o 
   3   8   2      850.42      720.00      8.36 o 
   4   8   2      225.30      223.45      3.48 o 
   5   8   2     1492.48     1418.01     11.57 o 
   6   8   2     2151.14     2193.85     16.94 o 
   7   8   2      117.36       97.95      2.96 o 
   8   8   2      534.26      525.28      9.63 o 
   9   8   2      549.33      572.84      9.79 o 
  10   8   2      154.15      170.22      5.63 o 
  11   8   2        2.83        0.77      2.93 o 
  12   8   2       19.81       21.60      3.70 o 
  13   8   2       27.53       45.16      6.03 o 
  14   8   2       58.63       71.94     18.32 o 
 -15   9   2       29.33       41.83      7.24 o 
 -14   9   2        0.27        0.00      5.40 o 
 -13   9   2       24.84       20.82      4.45 o 
 -12   9   2      267.19      270.76      9.60 o 
 -11   9   2       74.71       77.37      5.78 o 
 -10   9   2       12.46        9.52      3.68 o 
  -9   9   2       32.12       39.34      4.22 o 
  -8   9   2      565.36      553.89     10.42 o 
  -7   9   2      276.86      291.17      6.56 o 
  -6   9   2      339.39      355.34      6.17 o 
  -5   9   2     1479.78     1458.29     15.69 o 
  -4   9   2     1726.69     1662.30     15.04 o 
  -3   9   2     5586.49     5502.75     46.15 o 
  -2   9   2      803.66      915.22     10.24 o 
  -1   9   2     4355.23     4369.76     40.84 o 
   0   9   2     5691.91     5590.54     49.85 o 
   1   9   2      693.56      722.79      7.95 o 
   2   9   2      815.97      790.70      7.38 o 
   3   9   2     4092.69     4097.25     33.09 o 
   4   9   2     2667.78     2525.81     19.79 o 
   5   9   2      459.05      497.07      5.27 o 
   6   9   2      447.20      472.95      6.12 o 
   7   9   2     1234.67     1281.83     12.84 o 
   8   9   2      427.32      424.02      7.06 o 
   9   9   2       95.05       99.55      4.55 o 
  10   9   2        0.43        1.77      2.83 o 
  11   9   2       44.17       56.17      4.28 o 
  12   9   2       30.82       28.89      4.10 o 
  13   9   2        4.52        0.72      5.48 o 
  14   9   2       31.36       20.35      9.55 o 
 -14  10   2       16.65       14.42      5.94 o 
 -13  10   2        0.19       -3.55      3.89 o 
 -12  10   2        2.31        4.84      4.44 o 
 -11  10   2       26.23       25.45      5.82 o 
 -10  10   2        1.98       -0.19      3.60 o 
  -9  10   2       39.45       36.15      5.71 o 
  -8  10   2       13.79       19.14      3.38 o 
  -7  10   2      270.46      249.80      5.57 o 
  -6  10   2       83.94       85.43      3.33 o 
  -5  10   2       78.51       97.99      3.26 o 
  -4  10   2      394.09      395.27      5.22 o 
  -3  10   2      956.71      890.97     11.01 o 
  -2  10   2     2074.39     2058.09     21.08 o 
  -1  10   2      295.40      362.78      5.54 o 
   0  10   2      746.69      839.46      9.95 o 
   1  10   2      724.97      799.86      8.32 o 
   2  10   2      564.68      490.59      5.39 o 
   3  10   2      362.70      312.91      4.36 o 
   4  10   2      563.53      656.31      6.90 o 
   5  10   2       37.28       45.50      2.44 o 
   6  10   2        6.82        8.63      1.74 o 
   7  10   2        0.02        6.71      2.17 o 
   8  10   2       11.71        5.79      2.53 o 
   9  10   2        0.75        0.95      2.91 o 
  10  10   2        0.47        0.23      2.98 o 
  11  10   2        5.84        6.39      3.36 o 
  12  10   2        1.37       -3.85      3.89 o 
  13  10   2        0.43        0.22      5.33 o 
  14  10   2        4.30        4.11      8.93 o 
 -14  11   2        1.90       13.84      6.12 o 
 -13  11   2        3.25       -1.16      6.08 o 
 -12  11   2       56.73       62.64      5.95 o 
 -11  11   2       23.49       25.40      4.74 o 
 -10  11   2        0.07       -4.52      3.62 o 
  -9  11   2       19.00       16.77      3.95 o 
  -8  11   2      570.49      551.98     10.08 o 
  -7  11   2      248.28      248.28      5.44 o 
  -6  11   2      293.05      272.12      5.70 o 
  -5  11   2     3486.85     3373.41     32.14 o 
  -4  11   2     4816.20     4729.21     43.32 o 
  -3  11   2      497.32      398.56      6.43 o 
  -2  11   2      326.91      310.36      5.77 o 
  -1  11   2      191.41      185.08      3.34 o 
   0  11   2       28.33       58.92      2.71 o 
   1  11   2      167.09      203.82      3.75 o 
   2  11   2      404.91      424.27      5.32 o 
   3  11   2      738.02      754.60      7.82 o 
   4  11   2     1409.20     1285.57     12.33 o 
   5  11   2      105.76      100.52      3.08 o 
   6  11   2     1527.81     1527.54     14.62 o 
   7  11   2     1745.10     1754.63     18.14 o 
   8  11   2     1356.48     1342.35     16.40 o 
   9  11   2       68.01       74.64      4.29 o 
  10  11   2      369.58      367.38      8.56 o 
  11  11   2      146.14      146.94      6.04 o 
  12  11   2        2.42        3.37      4.60 o 
  13  11   2        0.05       -7.69      5.32 o 
  14  11   2        6.12       18.44     17.00 o 
 -14  12   2      105.86      120.41      8.08 o 
 -13  12   2        0.33       -1.47      5.33 o 
 -12  12   2       70.53       50.90      6.04 o 
 -11  12   2      175.65      170.37      7.34 o 
 -10  12   2       82.15       85.45      5.57 o 
  -9  12   2        0.49       -3.82      2.57 o 
  -8  12   2      110.47      105.30      4.64 o 
  -7  12   2      572.67      597.30      9.23 o 
  -6  12   2     2698.58     2633.84     26.36 o 
  -5  12   2     1331.59     1330.67     16.15 o 
  -4  12   2       33.95       46.27      2.46 o 
  -3  12   2      266.77      195.48      4.70 o 
  -2  12   2     1659.10     1738.12     17.14 o 
  -1  12   2      154.88      115.80      2.94 o 
   0  12   2       90.51      101.29      2.95 o 
   1  12   2        1.49        3.38      1.68 o 
   2  12   2      963.53      894.50      9.32 o 
   3  12   2        5.64        2.53      1.31 o 
   4  12   2       25.43       26.14      2.03 o 
   5  12   2      509.56      466.40      6.60 o 
   6  12   2      669.78      641.01     11.04 o 
   7  12   2      142.71      146.34      4.51 o 
   8  12   2       41.53       45.52      3.58 o 
   9  12   2      135.28      144.93      5.44 o 
  10  12   2       91.66      104.76      5.99 o 
  11  12   2      182.85      182.33      6.87 o 
  12  12   2        8.36        1.32      5.15 o 
  13  12   2       28.26       22.27     23.15 o 
 -13  13   2       59.22       64.98      7.34 o 
 -12  13   2       13.16       11.64      5.39 o 
 -11  13   2        3.20        4.14      3.96 o 
 -10  13   2       75.43       64.64      5.31 o 
  -9  13   2       65.63       64.32      4.20 o 
  -8  13   2       24.66       22.87      3.34 o 
  -7  13   2       31.46       34.92      3.48 o 
  -6  13   2       31.16       37.57      2.98 o 
  -5  13   2      213.22      205.46      4.87 o 
  -4  13   2       55.31       56.49      3.03 o 
  -3  13   2      174.38      160.75      4.04 o 
  -2  13   2        0.06        2.07      1.27 o 
  -1  13   2      106.27      126.90      3.23 o 
   0  13   2        1.07        1.09      1.36 o 
   1  13   2       13.12       16.55      1.58 o 
   2  13   2       50.88       39.56      2.07 o 
   3  13   2      691.77      648.54      7.39 o 
   4  13   2      776.55      746.17      8.87 o 
   5  13   2       63.55       62.96      2.88 o 
   6  13   2      450.38      465.77      7.43 o 
   7  13   2      195.64      202.92      5.48 o 
   8  13   2      145.87      156.21      5.23 o 
   9  13   2       52.89       41.94      3.89 o 
  10  13   2      121.73      100.58      5.32 o 
  11  13   2        5.66       12.04      4.02 o 
  12  13   2       24.62       18.75      5.88 o 
  13  13   2       21.58       29.32     10.18 o 
 -13  14   2       21.49       24.49      6.40 o 
 -12  14   2        2.05       -1.47      5.22 o 
 -11  14   2       29.89       30.82      4.92 o 
 -10  14   2      292.37      317.12      9.30 o 
  -9  14   2      631.03      641.55     13.19 o 
  -8  14   2      207.23      209.32      8.01 o 
  -7  14   2     1461.41     1485.44     21.09 o 
  -6  14   2      265.14      272.35      5.96 o 
  -5  14   2      800.16      829.06     10.83 o 
  -4  14   2        0.79        5.01      1.90 o 
  -3  14   2      737.02      684.91     10.38 o 
  -2  14   2      146.56      168.15      3.83 o 
  -1  14   2        8.43        7.93      1.66 o 
   0  14   2       20.10       18.94      1.97 o 
   1  14   2      620.27      602.87      8.40 o 
   2  14   2     1055.28     1101.39     11.44 o 
   3  14   2      561.50      560.58      7.10 o 
   4  14   2      349.63      353.43      6.15 o 
   5  14   2      207.17      207.70      5.03 o 
   6  14   2     1476.33     1497.95     21.93 o 
   7  14   2      480.69      507.94     12.80 o 
   8  14   2       32.42       25.14      3.05 o 
   9  14   2        4.33        4.11      3.22 o 
  10  14   2       27.68       31.65      4.10 o 
  11  14   2      145.83      142.17      8.36 o 
  12  14   2        1.72        2.38      5.64 o 
  13  14   2       17.59       24.56      9.83 o 
 -13  15   2        0.09        5.20      6.57 o 
 -12  15   2       38.99       46.53      8.92 o 
 -11  15   2        0.29       -2.48      5.50 o 
 -10  15   2       78.93       93.01      6.72 o 
  -9  15   2       76.28       64.99      4.95 o 
  -8  15   2        0.40        5.44      3.41 o 
  -7  15   2     1130.62     1182.10     17.93 o 
  -6  15   2      295.36      288.72      7.74 o 
  -5  15   2       66.47       57.56      3.44 o 
  -4  15   2       10.96        5.02      2.14 o 
  -3  15   2      203.45      191.52      5.92 o 
  -2  15   2      157.65      152.22      3.86 o 
  -1  15   2      988.93      953.17     11.39 o 
   0  15   2      445.15      467.54      8.80 o 
   1  15   2        0.25        2.62      1.65 o 
   2  15   2      706.88      660.25      8.34 o 
   3  15   2      582.45      596.13      7.85 o 
   4  15   2      107.61      103.51      4.25 o 
   5  15   2       10.75       11.00      2.37 o 
   6  15   2      118.58      112.62      4.46 o 
   7  15   2       31.93       34.11      3.45 o 
   8  15   2      153.63      148.96      5.15 o 
   9  15   2       41.27       40.39      4.30 o 
  10  15   2       60.85       54.47      4.85 o 
  11  15   2        1.22        5.73      6.64 o 
  12  15   2        9.95       13.81      6.98 o 
 -12  16   2        0.00        1.09      6.16 o 
 -11  16   2        3.74        7.27      5.99 o 
 -10  16   2      180.67      178.58     11.22 o 
  -9  16   2        5.34        7.95      3.41 o 
  -8  16   2      188.60      185.05      6.47 o 
  -7  16   2      791.15      853.45     18.14 o 
  -6  16   2      565.77      537.42     11.26 o 
  -5  16   2       23.15       27.28      3.63 o 
  -4  16   2       49.18       46.38      3.40 o 
  -3  16   2      674.17      640.54     10.37 o 
  -2  16   2      277.98      272.51      5.44 o 
  -1  16   2       15.17       10.38      2.00 o 
   0  16   2       26.01       28.03      2.51 o 
   1  16   2      457.31      414.64      7.90 o 
   2  16   2      121.29      147.88      4.81 o 
   3  16   2       70.49       68.11      3.13 o 
   4  16   2       26.54       31.28      2.74 o 
   5  16   2      120.52      127.60      4.46 o 
   6  16   2      589.09      609.90     10.10 o 
   7  16   2        0.88        2.67      2.78 o 
   8  16   2      121.48      127.22      5.08 o 
   9  16   2      318.76      331.29      9.18 o 
  10  16   2      242.40      256.23      9.22 o 
  11  16   2        0.77        2.20      5.96 o 
  12  16   2        4.84       -4.06      6.00 o 
 -12  17   2        7.26        7.76      5.80 o 
 -11  17   2        5.48        1.20      4.82 o 
 -10  17   2       26.36       30.43      4.29 o 
  -9  17   2      193.46      195.78      7.59 o 
  -8  17   2      222.37      229.96      7.22 o 
  -7  17   2       79.64       82.48      4.74 o 
  -6  17   2      946.74      933.36     16.09 o 
  -5  17   2     1678.79     1624.29     20.19 o 
  -4  17   2      991.89      989.08     19.17 o 
  -3  17   2     1196.79     1191.02     15.70 o 
  -2  17   2       85.03       91.79      3.97 o 
  -1  17   2     1575.32     1524.45     21.39 o 
   0  17   2      321.62      304.59      8.37 o 
   1  17   2       29.86       23.23      2.70 o 
   2  17   2        4.46        4.00      2.13 o 
   3  17   2      478.14      474.38     15.51 o 
   4  17   2     1000.69      982.28     12.79 o 
   5  17   2      216.10      219.94      6.37 o 
   6  17   2      287.27      294.50     10.67 o 
   7  17   2      453.23      489.16      8.96 o 
   8  17   2      167.99      174.73      7.07 o 
   9  17   2      177.30      184.23      6.96 o 
  10  17   2        1.39        9.33      6.13 o 
  11  17   2       44.08       54.72      7.93 o 
 -11  18   2        0.17       -1.84      5.37 o 
 -10  18   2        0.60       -1.26      4.93 o 
  -9  18   2       13.00        6.37      4.20 o 
  -8  18   2        6.40        9.38      3.57 o 
  -7  18   2       56.92       53.84      4.55 o 
  -6  18   2      180.94      187.24      6.71 o 
  -5  18   2      219.42      228.58      6.79 o 
  -4  18   2      166.19      183.45      6.40 o 
  -3  18   2        2.11        7.53      2.67 o 
  -2  18   2      337.77      292.83      6.94 o 
  -1  18   2      166.51      163.73      4.78 o 
   0  18   2      127.31      123.62      4.37 o 
   1  18   2        1.65        1.08      2.28 o 
   2  18   2       17.22       14.64      2.76 o 
   3  18   2       10.08        5.76      2.42 o 
   4  18   2       53.38       44.26      3.36 o 
   5  18   2      216.03      217.43      6.30 o 
   6  18   2       64.81       64.18      4.17 o 
   7  18   2       28.55       33.21      3.62 o 
   8  18   2       19.39       18.61      3.52 o 
   9  18   2        8.18        9.35      3.78 o 
  10  18   2       19.00       33.75      7.20 o 
  11  18   2        0.04        0.00      6.27 o 
 -11  19   2        9.87        7.91      6.07 o 
 -10  19   2        9.45        4.05      4.95 o 
  -9  19   2        5.72        3.97      5.04 o 
  -8  19   2      232.88      260.49      9.12 o 
  -7  19   2      110.53      120.83      6.05 o 
  -6  19   2      122.74      123.81      5.79 o 
  -5  19   2      611.49      625.50     12.15 o 
  -4  19   2      845.32      838.17     14.53 o 
  -3  19   2        5.02       10.62      3.37 o 
  -2  19   2      282.78      255.62      7.16 o 
  -1  19   2      138.00      159.21      5.06 o 
   0  19   2      340.73      313.83      8.00 o 
   1  19   2      124.98      119.24      5.06 o 
   2  19   2       74.22       67.41      4.10 o 
   3  19   2      107.35      106.73      6.69 o 
   4  19   2      806.12      808.72     14.00 o 
   5  19   2      347.90      372.01      8.14 o 
   6  19   2        9.12       13.03      3.37 o 
   7  19   2      115.11       98.46      4.80 o 
   8  19   2      148.03      143.92      5.90 o 
   9  19   2       49.04       64.59      5.43 o 
  10  19   2        1.91        5.10      6.27 o 
 -10  20   2       34.60       30.28      6.63 o 
  -9  20   2       23.07       34.85      6.86 o 
  -8  20   2       20.36       24.97      5.81 o 
  -7  20   2      212.58      225.00      8.93 o 
  -6  20   2      198.67      210.82      7.80 o 
  -5  20   2       27.54       34.49      4.13 o 
  -4  20   2       33.82       34.02      4.29 o 
  -3  20   2       62.49       61.21      4.69 o 
  -2  20   2      579.20      580.04     11.46 o 
  -1  20   2      178.67      154.35      6.19 o 
   0  20   2      335.98      313.82      7.41 o 
   1  20   2      476.58      472.10      9.69 o 
   2  20   2      285.78      295.81     11.28 o 
   3  20   2      135.48      117.48      5.74 o 
   4  20   2      182.03      177.53      6.69 o 
   5  20   2      370.35      378.32     10.67 o 
   6  20   2      260.66      264.38      8.04 o 
   7  20   2       16.52       16.99      3.39 o 
   8  20   2       22.32       25.91      4.15 o 
   9  20   2       23.05       19.43      5.21 o 
  10  20   2       78.74       82.40      8.88 o 
  -9  21   2        9.92        3.87      8.54 o 
  -8  21   2       10.42       14.86      8.86 o 
  -7  21   2        5.81        2.10      5.34 o 
  -6  21   2        0.11        4.25      4.53 o 
  -5  21   2        0.65       -0.07      3.63 o 
  -4  21   2        5.22        0.16      3.40 o 
  -3  21   2        4.73        1.02      3.29 o 
  -2  21   2        4.21        2.60      3.18 o 
  -1  21   2        2.80        0.25      2.87 o 
   0  21   2        1.24        0.19      2.58 o 
   1  21   2       24.71       22.12      3.47 o 
   2  21   2        0.15        0.76      2.96 o 
   3  21   2        4.63        6.40      3.74 o 
   4  21   2        3.14        3.11      3.21 o 
   5  21   2        6.19        3.78      3.29 o 
   6  21   2        1.95        5.73      3.43 o 
   7  21   2        0.10        0.28      3.27 o 
   8  21   2       11.71       11.46      4.26 o 
   9  21   2       10.33        6.32      5.01 o 
  -9  22   2       14.51       12.61      7.27 o 
  -8  22   2        8.20        9.68      6.57 o 
  -7  22   2       61.55       54.64      7.36 o 
  -6  22   2      193.11      181.03     13.46 o 
  -5  22   2      256.95      272.40     11.03 o 
  -4  22   2        0.73        3.97      4.22 o 
  -3  22   2      217.54      200.97      7.86 o 
  -2  22   2       25.45       27.29      4.30 o 
  -1  22   2        1.31        0.31      2.99 o 
   0  22   2       19.80       12.59      3.10 o 
   1  22   2      145.18      151.02      6.20 o 
   2  22   2      295.01      302.93     12.14 o 
   3  22   2        3.56        0.92      3.26 o 
   4  22   2       56.81       59.15      5.01 o 
   5  22   2      129.87      132.85      6.33 o 
   6  22   2      151.24      150.60     13.13 o 
   7  22   2        7.39        4.54      4.04 o 
   8  22   2       71.37       51.58      6.86 o 
  -8  23   2       23.37       22.12      7.95 o 
  -7  23   2        3.14        6.00      5.63 o 
  -6  23   2        4.27       -0.44      4.72 o 
  -5  23   2       45.75       43.94      6.03 o 
  -4  23   2      152.81      149.20      8.63 o 
  -3  23   2       70.79       54.03      8.37 o 
  -2  23   2        0.33       -0.41      4.11 o 
  -1  23   2       13.25       17.73      4.78 o 
   0  23   2       57.14       49.18      5.31 o 
   1  23   2       14.68       12.53      3.59 o 
   2  23   2       38.21       36.70      4.16 o 
   3  23   2       36.00       33.10      6.63 o 
   4  23   2        6.19        7.07      3.87 o 
   5  23   2       41.67       41.18      5.36 o 
   6  23   2        0.85        2.91      4.09 o 
   7  23   2       99.54      109.43      8.79 o 
  -7  24   2       23.87       35.98      7.52 o 
  -6  24   2       45.83       51.19      6.87 o 
  -5  24   2       21.58       27.84      5.96 o 
  -4  24   2        4.37        2.27      4.53 o 
  -3  24   2        7.10       14.75      4.86 o 
  -2  24   2        8.18        6.48      5.35 o 
  -1  24   2        0.77       -0.82      4.10 o 
   0  24   2        0.75       -2.40      4.04 o 
   1  24   2        5.84        3.48      3.73 o 
   2  24   2       20.03       14.57      3.91 o 
   3  24   2        2.18        0.16      3.67 o 
   4  24   2        0.44        0.07      3.75 o 
   5  24   2       24.88       24.63      4.77 o 
   6  24   2       25.71       30.35      5.12 o 
  -5  25   2       75.52       79.40      7.76 o 
  -4  25   2       79.72       80.74      7.76 o 
  -3  25   2       45.57       53.64      6.59 o 
  -2  25   2        0.57        1.09      4.57 o 
  -1  25   2       49.82       46.67      6.17 o 
   0  25   2       62.92       69.40      6.80 o 
   1  25   2        6.57        8.35      4.83 o 
   2  25   2       38.08       58.70      7.11 o 
   3  25   2       58.89       69.05      6.42 o 
   4  25   2       18.87        7.90      4.15 o 
   5  25   2        1.15       -3.89      4.00 o 
  -3  26   2       10.83        7.77      5.83 o 
  -2  26   2       54.96       75.05      7.39 o 
  -1  26   2       23.05       22.24      5.39 o 
   0  26   2        0.02        5.98      4.63 o 
   1  26   2        2.34        6.76      4.80 o 
   2  26   2       22.18       29.34      8.95 o 
   3  26   2       31.33       36.51      5.20 o 
 -15   1   3        6.52        8.23      5.61 o 
 -14   1   3        0.07        0.95      4.99 o 
 -13   1   3       17.65       20.45      5.34 o 
 -12   1   3      254.77      260.99      9.59 o 
 -11   1   3     1044.31     1029.18     19.52 o 
 -10   1   3      144.62      153.76      9.69 o 
  -9   1   3      202.61      192.79      6.84 o 
  -8   1   3     1045.46     1021.46     14.68 o 
  -7   1   3     1982.93     2007.59     26.01 o 
  -6   1   3       11.06        3.72      2.30 o 
  -5   1   3       13.67       15.43      2.53 o 
  -4   1   3      518.38      436.69      6.57 o 
  -3   1   3     2219.35     2517.32     26.09 o 
  -2   1   3     1875.78     1883.22     20.03 o 
  -1   1   3      269.19      196.41      4.24 o 
   0   1   3     3864.88     4293.21     45.72 o 
   1   1   3     1839.40     1723.42     17.03 o 
   2   1   3     3151.88     3502.11     31.89 o 
   3   1   3     7650.35     8258.86     65.29 o 
   4   1   3     9089.25     9064.66     69.31 o 
   5   1   3      537.91      593.34      5.49 o 
   6   1   3       82.48       85.89      2.24 o 
   7   1   3      363.82      366.79      5.29 o 
   8   1   3     1397.96     1449.51     14.20 o 
   9   1   3     1203.39     1340.51     15.26 o 
  10   1   3       75.91       76.78      4.84 o 
  11   1   3      287.20      283.31      6.86 o 
  12   1   3       85.31      117.08      5.13 o 
  13   1   3       36.55       30.00      4.06 o 
  14   1   3       15.18       33.52      5.20 o 
  15   1   3        6.85       14.98      8.25 o 
 -15   2   3        0.54        0.72      5.42 o 
 -14   2   3       45.38       33.03      5.93 o 
 -13   2   3      121.66      112.12      7.56 o 
 -12   2   3      156.41      141.31      7.68 o 
 -11   2   3       22.28       15.21      6.12 o 
 -10   2   3     1574.24     1532.92     26.76 o 
  -9   2   3       63.40       43.34      4.00 o 
  -8   2   3      194.85      215.51      6.51 o 
  -7   2   3       31.58       25.43      3.01 o 
  -6   2   3     1988.01     1997.04     25.31 o 
  -5   2   3     3281.01     3645.83     41.46 o 
  -4   2   3      948.96      929.71     11.06 o 
  -3   2   3       16.62       15.63      1.78 o 
  -2   2   3      593.47      644.20      8.63 o 
  -1   2   3       50.31       61.90      2.64 o 
   0   2   3        5.53        0.34      1.17 o 
   1   2   3      628.98      732.66      8.14 o 
   2   2   3     8620.37     9956.16    117.77 o 
   3   2   3    10094.09    10153.70     86.22 o 
   4   2   3        5.39        3.08      4.30 o 
   5   2   3      365.88      290.27      3.50 o 
   6   2   3      295.24      252.81      3.78 o 
   7   2   3        6.77        3.92      1.63 o 
   8   2   3        3.69       -2.51      1.96 o 
   9   2   3       41.54       31.86      3.04 o 
  10   2   3        4.46        6.10      2.78 o 
  11   2   3       54.93       54.82      4.15 o 
  12   2   3       21.43       17.20      3.47 o 
  13   2   3        2.36       -0.31      3.35 o 
  14   2   3       54.75       65.93      8.24 o 
  15   2   3       94.09      118.32     26.15 o 
 -15   3   3       15.83       11.67      6.41 o 
 -14   3   3        0.02       -6.44      4.80 o 
 -13   3   3       11.91        5.63      4.87 o 
 -12   3   3       45.49       36.77      5.36 o 
 -11   3   3        4.90       -1.04      4.81 o 
 -10   3   3        5.95       10.91      5.52 o 
  -9   3   3      649.30      611.39     17.13 o 
  -8   3   3      168.85      186.52      5.92 o 
  -7   3   3      209.38      228.47      5.94 o 
  -6   3   3      377.61      324.05      6.59 o 
  -5   3   3     1037.66     1175.03     15.09 o 
  -4   3   3     4584.69     4837.83     46.99 o 
  -3   3   3      946.98      997.06     11.56 o 
  -2   3   3     4286.12     4530.37     46.32 o 
  -1   3   3      364.58      464.37      7.92 o 
   0   3   3      908.47      883.35     11.49 o 
   1   3   3      200.74      157.31      3.84 o 
   2   3   3       11.61       18.09      2.20 o 
   3   3   3        1.97       -0.49      2.79 o 
   4   3   3       74.44       73.24      3.74 o 
   5   3   3      257.10      258.97      3.42 o 
   6   3   3      113.23      114.96      2.61 o 
   7   3   3      181.88      181.61      3.71 o 
   8   3   3       75.66       68.58      2.87 o 
   9   3   3      229.52      225.37      5.09 o 
  10   3   3       22.43       23.60      3.23 o 
  11   3   3       15.96       18.09      3.32 o 
  12   3   3        0.56        1.31      3.14 o 
  13   3   3        5.25       11.82      3.80 o 
  14   3   3        3.19       15.16      4.75 o 
  15   3   3        0.03       17.41      8.20 o 
 -15   4   3        4.57        3.90      5.65 o 
 -14   4   3       27.74       28.23      5.86 o 
 -13   4   3       25.09       27.76      7.69 o 
 -12   4   3        2.79       -1.65      4.22 o 
 -11   4   3       21.18       11.11      4.99 o 
 -10   4   3       24.36       29.94      5.22 o 
  -9   4   3      849.97      819.64     16.85 o 
  -8   4   3      556.56      595.53     10.49 o 
  -7   4   3     1433.92     1452.58     19.72 o 
  -6   4   3     2550.67     2509.58     24.78 o 
  -5   4   3     3162.59     3154.12     31.64 o 
  -4   4   3      478.47      551.41      8.82 o 
  -3   4   3     1593.68     1474.25     17.32 o 
  -2   4   3       30.83       33.17      2.69 o 
  -1   4   3      777.03      933.14     11.71 o 
   0   4   3      120.53      155.64      3.41 o 
   1   4   3     1910.58     1917.30     21.30 o 
   2   4   3     3330.93     3540.06     39.31 o 
   3   4   3     7771.97     7213.96     62.15 o 
   4   4   3     3001.05     3458.18     26.84 o 
   5   4   3      139.47      174.88      4.28 o 
   6   4   3      722.97      690.31      7.31 o 
   7   4   3      182.21      190.32      3.80 o 
   8   4   3        9.25        4.94      2.05 o 
   9   4   3       76.29       80.16      3.53 o 
  10   4   3       72.07       71.68      4.04 o 
  11   4   3       60.09       70.05      4.38 o 
  12   4   3        6.92       10.79      3.49 o 
  13   4   3      135.87      156.42      6.15 o 
  14   4   3       16.67       32.66      5.23 o 
 -15   5   3        1.60       -1.14      5.49 o 
 -14   5   3        0.09       -3.88      4.90 o 
 -13   5   3        0.07       -3.21      4.54 o 
 -12   5   3      151.66      169.77      8.25 o 
 -11   5   3      453.56      441.22     12.94 o 
 -10   5   3      167.37      155.73      8.22 o 
  -9   5   3      654.91      636.62     14.55 o 
  -8   5   3      345.41      342.47      8.23 o 
  -7   5   3      392.46      306.94      7.76 o 
  -6   5   3       50.44       53.14      2.47 o 
  -5   5   3      294.09      298.59      5.43 o 
  -4   5   3     4052.17     3972.42     45.69 o 
  -3   5   3     1982.99     1954.56     24.12 o 
  -2   5   3      124.86      130.95      3.46 o 
  -1   5   3      313.45      333.84      6.00 o 
   0   5   3     2128.38     2043.28     22.50 o 
   1   5   3     7128.34     7620.35     64.39 o 
   2   5   3      884.65      858.59      9.84 o 
   3   5   3     4965.70     5184.19     45.57 o 
   4   5   3      844.41      746.21      7.88 o 
   5   5   3       73.31       69.17      2.34 o 
   6   5   3      794.19      773.53      8.01 o 
   7   5   3       33.77       46.24      2.42 o 
   8   5   3      288.18      319.31      6.08 o 
   9   5   3      290.42      301.40      6.11 o 
  10   5   3       26.98       21.01      3.39 o 
  11   5   3        2.81        5.26      3.18 o 
  12   5   3       36.03       46.86      4.26 o 
  13   5   3       26.97       29.04      4.42 o 
  14   5   3        3.25        6.38      4.76 o 
 -15   6   3        1.54        3.00      5.87 o 
 -14   6   3        6.94        9.56      5.49 o 
 -13   6   3       33.60       19.33      5.29 o 
 -12   6   3      132.00      126.96      8.74 o 
 -11   6   3       89.11       79.88      7.18 o 
 -10   6   3      513.21      459.39     13.65 o 
  -9   6   3       48.17       38.25      5.02 o 
  -8   6   3      156.18      155.37      6.09 o 
  -7   6   3      160.90      160.56      8.50 o 
  -6   6   3     1084.40     1172.30     13.28 o 
  -5   6   3      139.84      120.92      3.32 o 
  -4   6   3     1155.76     1131.96     14.48 o 
  -3   6   3        4.33       19.38      2.12 o 
  -2   6   3        0.97        0.48      1.44 o 
  -1   6   3       28.97       36.15      2.25 o 
   0   6   3      230.46      207.86      3.58 o 
   1   6   3     1351.95     1354.99     14.41 o 
   2   6   3     5037.10     5247.55     50.36 o 
   3   6   3      661.18      552.02      6.91 o 
   4   6   3        8.40       13.33      1.59 o 
   5   6   3       34.13       31.36      2.63 o 
   6   6   3       54.08       41.46      2.35 o 
   7   6   3       43.14       48.45      2.47 o 
   8   6   3       89.56       88.15      3.18 o 
   9   6   3      120.92      113.30      4.16 o 
  10   6   3        0.22        0.94      2.91 o 
  11   6   3      125.80      136.69      5.53 o 
  12   6   3        0.79        4.45      3.59 o 
  13   6   3        7.18        7.51      4.03 o 
  14   6   3       39.35       44.46      5.70 o 
 -15   7   3       20.24        6.77      6.02 o 
 -14   7   3        0.55       -0.37      5.05 o 
 -13   7   3       34.21       42.08      6.04 o 
 -12   7   3      356.95      354.47     15.33 o 
 -11   7   3      728.50      732.20     17.40 o 
 -10   7   3       69.88       76.96      6.53 o 
  -9   7   3      166.87      142.81      7.49 o 
  -8   7   3     1979.33     1906.13     25.26 o 
  -7   7   3     1915.07     1765.76     26.45 o 
  -6   7   3       37.21       37.60      2.44 o 
  -5   7   3     1634.32     1766.47     19.87 o 
  -4   7   3      897.17      745.24      9.68 o 
  -3   7   3     1298.06     1175.40     18.24 o 
  -2   7   3     1831.39     1904.01     21.81 o 
  -1   7   3      666.45      675.04      9.18 o 
   0   7   3     3620.55     3525.37     34.02 o 
   1   7   3     1949.68     2009.15     19.54 o 
   2   7   3      565.67      490.93      6.93 o 
   3   7   3        4.97        9.55      1.61 o 
   4   7   3     2653.86     2538.21     23.54 o 
   5   7   3     2888.23     3012.95     24.46 o 
   6   7   3      378.82      339.48      5.07 o 
   7   7   3      170.81      150.68      3.83 o 
   8   7   3      166.58      175.76      4.28 o 
   9   7   3       67.28       71.94      3.80 o 
  10   7   3      187.41      177.36      5.85 o 
  11   7   3        6.28        7.59      3.32 o 
  12   7   3       54.27       55.26      4.64 o 
  13   7   3       70.46       70.02      6.08 o 
  14   7   3        8.27        1.34      8.26 o 
 -14   8   3        0.43       -1.35      6.29 o 
 -13   8   3        2.74        1.61      5.73 o 
 -12   8   3        2.78        5.58      5.55 o 
 -11   8   3      330.97      313.62     12.04 o 
 -10   8   3      137.49      140.49      9.42 o 
  -9   8   3        1.19        0.05      3.81 o 
  -8   8   3       43.03       57.89      7.03 o 
  -7   8   3       30.15       35.42      3.92 o 
  -6   8   3      255.23      189.06      4.88 o 
  -5   8   3      284.60      341.20      6.55 o 
  -4   8   3      230.44      164.79      4.03 o 
  -3   8   3      247.70      291.42      5.53 o 
  -2   8   3      111.51      104.95      3.26 o 
  -1   8   3      312.37      301.27      5.14 o 
   0   8   3       93.48      104.89      2.88 o 
   1   8   3      563.00      492.80      6.77 o 
   2   8   3     1057.62     1107.10     11.84 o 
   3   8   3     1739.77     1670.04     20.21 o 
   4   8   3      174.21      180.38      4.35 o 
   5   8   3      441.64      433.31      6.49 o 
   6   8   3      205.24      221.21      5.51 o 
   7   8   3       65.05       56.90      2.89 o 
   8   8   3       27.97       27.26      2.69 o 
   9   8   3       11.61        8.70      2.92 o 
  10   8   3      187.39      194.57      6.46 o 
  11   8   3        5.21        1.99      3.50 o 
  12   8   3        4.10        4.91      3.79 o 
  13   8   3        1.63        0.89      4.78 o 
  14   8   3        1.97        4.38      6.34 o 
 -14   9   3        0.29       -3.39      5.34 o 
 -13   9   3       38.25       29.27      6.85 o 
 -12   9   3       56.61       48.93      6.93 o 
 -11   9   3      181.18      176.89     13.71 o 
 -10   9   3      173.33      169.21     12.94 o 
  -9   9   3       80.56       88.33      7.60 o 
  -8   9   3     1068.88      978.01     19.14 o 
  -7   9   3     1066.33     1024.99     15.43 o 
  -6   9   3       79.44       68.60      3.41 o 
  -5   9   3      761.44      775.88     12.11 o 
  -4   9   3      554.56      554.61      8.65 o 
  -3   9   3     1624.03     1628.08     18.35 o 
  -2   9   3      251.40      248.52      4.52 o 
  -1   9   3     1287.02     1338.18     15.90 o 
   0   9   3     1545.21     1386.67     15.90 o 
   1   9   3     1025.64     1126.13     14.59 o 
   2   9   3      785.08      712.90     11.96 o 
   3   9   3     1721.15     1737.29     18.29 o 
   4   9   3     2100.57     2058.85     26.72 o 
   5   9   3      593.21      607.92      7.94 o 
   6   9   3       58.44       54.23      2.69 o 
   7   9   3      204.14      192.21      5.01 o 
   8   9   3      614.93      636.37      9.04 o 
   9   9   3      232.10      240.61      6.60 o 
  10   9   3        1.49        4.83      3.40 o 
  11   9   3       12.58       12.10      3.65 o 
  12   9   3       30.75       23.07      4.22 o 
  13   9   3       50.05       56.56      6.16 o 
  14   9   3        9.37       13.35      6.85 o 
 -14  10   3       24.50       17.45      6.60 o 
 -13  10   3       39.11       41.84      7.44 o 
 -12  10   3       21.48       18.49      6.77 o 
 -11  10   3       35.75       37.47      6.32 o 
 -10  10   3      629.80      644.07     15.99 o 
  -9  10   3      532.34      522.09     13.67 o 
  -8  10   3      116.86      126.82      7.28 o 
  -7  10   3      409.65      384.70      9.13 o 
  -6  10   3     1757.91     1713.45     20.39 o 
  -5  10   3     1360.75     1480.27     17.44 o 
  -4  10   3      877.26      777.91     10.40 o 
  -3  10   3      328.81      398.98      6.52 o 
  -2  10   3      588.65      617.92      9.30 o 
  -1  10   3     1858.62     1721.23     18.51 o 
   0  10   3       37.97       41.56      1.95 o 
   1  10   3      368.94      332.02      5.35 o 
   2  10   3     9510.32     9641.13     98.64 o 
   3  10   3     9201.47     8880.48     96.89 o 
   4  10   3       21.24       26.64      2.39 o 
   5  10   3      347.64      346.32      6.51 o 
   6  10   3      556.27      561.20      7.70 o 
   7  10   3      527.74      516.86      7.59 o 
   8  10   3       49.49       62.72      3.56 o 
   9  10   3       99.70      107.49      4.93 o 
  10  10   3      238.41      257.19      7.42 o 
  11  10   3       70.25       82.84      5.18 o 
  12  10   3        1.40       -1.09      3.95 o 
  13  10   3       13.34       17.88      5.45 o 
 -14  11   3        7.04        9.07      6.90 o 
 -13  11   3       11.44       15.65      6.73 o 
 -12  11   3        0.98        0.76      5.58 o 
 -11  11   3       30.63       27.78      5.99 o 
 -10  11   3        4.38        2.32      4.80 o 
  -9  11   3       25.58       21.16      5.15 o 
  -8  11   3        4.19        4.89      4.37 o 
  -7  11   3       51.90       52.15      4.98 o 
  -6  11   3      184.28      199.22      5.53 o 
  -5  11   3      138.34      165.78      4.58 o 
  -4  11   3      592.44      579.71      9.40 o 
  -3  11   3        2.10        0.41      1.56 o 
  -2  11   3       74.19       88.51      3.37 o 
  -1  11   3       55.94       54.32      2.43 o 
   0  11   3       16.12       17.01      1.69 o 
   1  11   3      388.81      396.72      5.99 o 
   2  11   3      586.87      654.88      8.55 o 
   3  11   3      178.03      230.71      5.65 o 
   4  11   3       39.91       30.44      2.57 o 
   5  11   3      101.88       88.96      3.64 o 
   6  11   3      157.10      164.08      4.44 o 
   7  11   3        3.99        4.82      2.22 o 
   8  11   3       48.82       50.84      3.42 o 
   9  11   3        0.25        2.56      3.16 o 
  10  11   3      103.38      104.13      5.40 o 
  11  11   3        1.76        3.06      3.64 o 
  12  11   3       11.96       18.65      4.63 o 
  13  11   3        3.82        8.88      5.33 o 
 -13  12   3       20.77       23.98      7.22 o 
 -12  12   3        6.24        9.25      5.89 o 
 -11  12   3       51.71       34.63      6.62 o 
 -10  12   3       41.34       41.78      6.34 o 
  -9  12   3       39.58       42.61      6.00 o 
  -8  12   3      282.92      287.89     13.77 o 
  -7  12   3       46.28       48.79      6.02 o 
  -6  12   3      710.62      708.62     12.44 o 
  -5  12   3      537.35      546.42      9.51 o 
  -4  12   3     1513.69     1426.87     17.09 o 
  -3  12   3      158.26      182.15      4.71 o 
  -2  12   3      343.91      381.08      7.19 o 
  -1  12   3      787.73      755.65     10.42 o 
   0  12   3      235.72      232.73      4.59 o 
   1  12   3      172.33      198.74      4.50 o 
   2  12   3     1581.95     1545.79     24.68 o 
   3  12   3     2472.60     2347.83     24.77 o 
   4  12   3      594.04      590.62      9.11 o 
   5  12   3       50.40       49.43      4.03 o 
   6  12   3      329.23      338.82      6.55 o 
   7  12   3      107.13       93.50      4.12 o 
   8  12   3        1.36       -1.38      2.68 o 
   9  12   3      107.73      109.90      5.29 o 
  10  12   3        0.42       -2.31      3.45 o 
  11  12   3        0.21       -0.49      3.62 o 
  12  12   3        9.87       13.64      5.14 o 
  13  12   3        8.39       16.68      6.78 o 
 -13  13   3       58.13       41.15      7.87 o 
 -12  13   3       39.73       43.66      7.47 o 
 -11  13   3       25.43       23.86      6.56 o 
 -10  13   3       28.58       36.62      6.51 o 
  -9  13   3       23.84       24.47      5.62 o 
  -8  13   3      866.47      890.29     23.96 o 
  -7  13   3      463.20      446.01     21.76 o 
  -6  13   3        7.27        7.43      2.99 o 
  -5  13   3       23.48       28.27      2.82 o 
  -4  13   3     3125.02     3040.90     32.51 o 
  -3  13   3     1265.61     1236.03     16.47 o 
  -2  13   3      158.56      163.19      4.44 o 
  -1  13   3      430.50      458.87      7.77 o 
   0  13   3     2043.12     1928.80     21.37 o 
   1  13   3      305.33      300.47      6.87 o 
   2  13   3       16.98       16.01      2.48 o 
   3  13   3        0.41        4.77      2.21 o 
   4  13   3      866.61      814.06     18.02 o 
   5  13   3     1961.00     1942.53     22.89 o 
   6  13   3       78.62       90.84      3.98 o 
   7  13   3      202.28      211.18      5.95 o 
   8  13   3      500.54      533.86     10.33 o 
   9  13   3      156.95      173.27      7.77 o 
  10  13   3       48.20       47.08      4.58 o 
  11  13   3        5.54        4.17      4.01 o 
  12  13   3       47.93       77.37      6.88 o 
  13  13   3       25.51       23.50      7.24 o 
 -13  14   3        5.84        0.41      6.76 o 
 -12  14   3       94.37      103.25     11.07 o 
 -11  14   3       39.57       40.03      8.01 o 
 -10  14   3      227.08      227.52     12.49 o 
  -9  14   3       63.89       62.97      8.03 o 
  -8  14   3        5.41        8.21      4.05 o 
  -7  14   3       83.87       75.03      5.52 o 
  -6  14   3      333.11      331.45     10.65 o 
  -5  14   3       96.11       99.26      6.01 o 
  -4  14   3      816.69      776.69     12.76 o 
  -3  14   3        2.74        4.75      2.27 o 
  -2  14   3       41.68       48.68      3.04 o 
  -1  14   3       45.05       43.28      2.69 o 
   0  14   3        4.03        1.49      1.81 o 
   1  14   3       20.33       27.55      2.86 o 
   2  14   3        1.96       -1.08      2.10 o 
   3  14   3      613.51      642.61     10.27 o 
   4  14   3      777.55      755.47     11.66 o 
   5  14   3      318.54      327.63     10.81 o 
   6  14   3      360.99      362.18      8.41 o 
   7  14   3       62.54       63.33      4.01 o 
   8  14   3       87.44       81.47      4.91 o 
   9  14   3      133.50      141.81      6.46 o 
  10  14   3       19.11       20.05      4.31 o 
  11  14   3       30.68       29.96      5.37 o 
  12  14   3        0.11       10.27      5.39 o 
 -12  15   3      122.03      121.07     11.39 o 
 -11  15   3      482.88      533.98     19.52 o 
 -10  15   3        7.99       14.56      8.30 o 
  -9  15   3      313.23      343.73     18.53 o 
  -8  15   3       86.35       74.78      5.58 o 
  -7  15   3      184.53      172.20      7.03 o 
  -6  15   3       17.08       12.85      3.32 o 
  -5  15   3      784.05      777.99     20.74 o 
  -4  15   3       54.09       68.04      4.20 o 
  -3  15   3        3.81        8.43      2.43 o 
  -2  15   3      361.12      354.01      8.00 o 
  -1  15   3        0.73        4.77      2.10 o 
   0  15   3      649.71      616.56     11.06 o 
   1  15   3     1989.78     1981.38     25.23 o 
   2  15   3       13.28       23.71      3.13 o 
   3  15   3     1564.17     1506.23     24.36 o 
   4  15   3      154.83      164.01      6.05 o 
   5  15   3       19.27       18.17      3.38 o 
   6  15   3      197.98      205.24      9.14 o 
   7  15   3       64.94       71.03      5.16 o 
   8  15   3        0.73        3.90      3.62 o 
   9  15   3        9.25        7.09      3.88 o 
  10  15   3      184.77      192.93     11.46 o 
  11  15   3        4.36       -6.46      4.84 o 
  12  15   3       46.43       50.41      7.55 o 
 -12  16   3        1.12       -2.28      6.41 o 
 -11  16   3       30.89       36.59      7.16 o 
 -10  16   3       37.72       35.93      5.04 o 
  -9  16   3      699.35      762.96     27.27 o 
  -8  16   3      351.84      357.24     14.91 o 
  -7  16   3      164.65      159.83     11.61 o 
  -6  16   3      388.03      378.48     10.56 o 
  -5  16   3        7.02        6.96      3.20 o 
  -4  16   3        4.89        1.31      2.80 o 
  -3  16   3      521.67      508.77      9.49 o 
  -2  16   3      169.74      151.45      4.86 o 
  -1  16   3       44.41       42.80      4.07 o 
   0  16   3      401.27      397.11      8.02 o 
   1  16   3      172.84      169.89      5.79 o 
   2  16   3      122.79      124.03      6.81 o 
   3  16   3      155.73      161.79      6.81 o 
   4  16   3      608.04      612.60     11.02 o 
   5  16   3        0.46        3.27      2.91 o 
   6  16   3      126.88      131.30      5.75 o 
   7  16   3        8.78        6.58      3.70 o 
   8  16   3        5.84        4.44      3.92 o 
   9  16   3       53.85       38.14      5.46 o 
  10  16   3        3.27        6.74      5.88 o 
  11  16   3       46.61       38.83      7.22 o 
 -11  17   3        7.37        7.16      6.38 o 
 -10  17   3      198.29      204.77     10.93 o 
  -9  17   3       41.76       51.92      6.54 o 
  -8  17   3      232.01      212.87     16.12 o 
  -7  17   3       15.56       12.75      4.53 o 
  -6  17   3       15.25       20.97      4.24 o 
  -5  17   3        5.02        5.38      3.81 o 
  -4  17   3       47.53       38.60      3.74 o 
  -3  17   3      192.25      188.66     10.46 o 
  -2  17   3       11.93        9.05      2.64 o 
  -1  17   3        0.37       -1.24      2.45 o 
   0  17   3        4.59        5.89      2.63 o 
   1  17   3       69.87       59.76      4.19 o 
   2  17   3       64.74       70.77      4.48 o 
   3  17   3      350.72      337.65      8.47 o 
   4  17   3       32.84       29.31      3.95 o 
   5  17   3       12.72        5.86      3.19 o 
   6  17   3        8.35        1.42      3.56 o 
   7  17   3        0.40       -1.83      3.70 o 
   8  17   3      143.92      142.72      9.88 o 
   9  17   3        6.05        4.33      4.82 o 
  10  17   3       26.45       23.21      6.63 o 
  11  17   3       12.08        4.78      6.29 o 
 -11  18   3      160.74      169.37     14.11 o 
 -10  18   3       98.46      103.46      9.14 o 
  -9  18   3       88.50       87.10     12.76 o 
  -8  18   3       64.25       75.39      9.49 o 
  -7  18   3       49.91       49.01      7.36 o 
  -6  18   3      560.25      521.12     15.38 o 
  -5  18   3      443.57      436.33     12.14 o 
  -4  18   3      282.51      266.54      7.60 o 
  -3  18   3       22.46       16.33      3.08 o 
  -2  18   3      536.83      534.58     13.68 o 
  -1  18   3       65.56       65.12      4.62 o 
   0  18   3       25.94       25.49      3.27 o 
   1  18   3      208.35      214.03      6.73 o 
   2  18   3      762.66      786.98     16.53 o 
   3  18   3      490.48      487.86     18.01 o 
   4  18   3        0.14       -0.83      3.08 o 
   5  18   3      154.87      147.26      6.71 o 
   6  18   3      242.95      252.75      9.66 o 
   7  18   3      242.58      240.25     11.58 o 
   8  18   3       23.60       20.66      4.57 o 
   9  18   3      125.50      112.00      8.40 o 
  10  18   3       63.75       62.78     10.32 o 
 -10  19   3        0.59        2.09      7.31 o 
  -9  19   3        0.52        0.78      6.56 o 
  -8  19   3      139.79      141.80     14.10 o 
  -7  19   3      154.29      151.60      9.40 o 
  -6  19   3       24.90       28.00      4.55 o 
  -5  19   3       41.70       47.22      6.37 o 
  -4  19   3      324.02      331.59     10.70 o 
  -3  19   3      477.95      462.86     10.54 o 
  -2  19   3       82.69       77.33      4.60 o 
  -1  19   3      146.02      134.99      5.50 o 
   0  19   3      376.98      369.73     12.18 o 
   1  19   3      132.21      146.17      6.04 o 
   2  19   3       59.28       68.94      4.79 o 
   3  19   3        4.71        6.90      3.40 o 
   4  19   3      219.52      218.00      7.93 o 
   5  19   3      322.05      320.90     10.56 o 
   6  19   3      110.44      100.91      7.91 o 
   7  19   3       25.90       15.25      4.55 o 
   8  19   3      182.48      187.17      8.66 o 
   9  19   3       46.20       44.35      7.13 o 
  10  19   3        0.98        4.26      6.36 o 
 -10  20   3       37.55       37.49      9.64 o 
  -9  20   3       43.75       57.74     10.71 o 
  -8  20   3       38.17       45.86      9.94 o 
  -7  20   3        5.87       17.70      5.92 o 
  -6  20   3       89.22       78.27      7.93 o 
  -5  20   3       64.59       63.42      5.45 o 
  -4  20   3        1.90        1.95      3.06 o 
  -3  20   3        0.21       -2.64      2.65 o 
  -2  20   3        2.89        6.00      2.95 o 
  -1  20   3       28.05       18.18      3.38 o 
   0  20   3        2.28        4.96      3.00 o 
   1  20   3        0.68       -0.35      2.92 o 
   2  20   3      266.13      253.35     11.77 o 
   3  20   3      266.37      270.45      8.92 o 
   4  20   3       33.66       32.77      4.62 o 
   5  20   3      218.72      211.76      9.15 o 
   6  20   3        6.93       13.17      4.92 o 
   7  20   3        0.33       -0.81      4.44 o 
   8  20   3        0.11       -1.70      5.15 o 
   9  20   3       35.23       22.94      6.57 o 
  -9  21   3        1.47       -2.71      9.09 o 
  -8  21   3      137.86      152.66     14.68 o 
  -7  21   3      128.44      130.50     13.09 o 
  -6  21   3       39.13       37.75      6.66 o 
  -5  21   3        4.58        0.64      3.48 o 
  -4  21   3       73.84       70.83      5.76 o 
  -3  21   3      332.44      314.75     10.05 o 
  -2  21   3      198.43      174.16      6.34 o 
  -1  21   3       24.44       29.32      3.87 o 
   0  21   3      484.61      461.75     16.98 o 
   1  21   3      692.85      686.91     26.60 o 
   2  21   3       80.84       84.74      6.25 o 
   3  21   3       81.37       81.36      9.40 o 
   4  21   3      486.82      477.88     24.22 o 
   5  21   3      256.67      254.03     10.98 o 
   6  21   3        2.24       -1.73      4.91 o 
   7  21   3       14.17       18.66      5.51 o 
   8  21   3       23.59       16.76      5.53 o 
  -8  22   3        0.72       -8.17     10.75 o 
  -7  22   3       13.23       18.82      7.42 o 
  -6  22   3       55.16       50.56      6.93 o 
  -5  22   3      127.41      125.08      8.65 o 
  -4  22   3        2.44        7.85      4.51 o 
  -3  22   3       47.15       51.26      4.74 o 
  -2  22   3      100.44       89.28      5.76 o 
  -1  22   3       73.00       76.82      6.05 o 
   0  22   3        7.66        8.09      4.12 o 
   1  22   3      134.71      134.31     10.63 o 
   2  22   3      232.73      236.61      9.48 o 
   3  22   3       85.81       79.90      7.71 o 
   4  22   3       60.17       60.45      6.85 o 
   5  22   3        1.86       10.38      5.18 o 
   6  22   3       76.63       97.01      9.06 o 
   7  22   3       85.68       93.31      8.25 o 
  -7  23   3        6.50       15.70      6.77 o 
  -6  23   3       11.04       13.99      5.49 o 
  -5  23   3       11.50       15.40      5.30 o 
  -4  23   3        2.14        1.59      4.48 o 
  -3  23   3       20.93        9.68      4.85 o 
  -2  23   3        8.96        1.51      4.00 o 
  -1  23   3        4.27        4.65      4.39 o 
   0  23   3       22.68       33.30      5.17 o 
   1  23   3       45.25       40.63      5.36 o 
   2  23   3       23.91       15.52      5.06 o 
   3  23   3        8.45        0.49      4.76 o 
   4  23   3       53.13       49.68      7.19 o 
   5  23   3       51.97       71.17      7.45 o 
   6  23   3        0.01       -1.06      5.27 o 
  -6  24   3       83.33       91.54      8.18 o 
  -5  24   3       61.24       52.44      6.73 o 
  -4  24   3        9.20        8.84      5.21 o 
  -3  24   3       10.59        4.37      5.04 o 
  -2  24   3       21.86       29.74      5.07 o 
  -1  24   3       21.36       21.39      4.77 o 
   0  24   3        6.65        6.64      4.25 o 
   1  24   3       42.13       53.47      6.63 o 
   2  24   3      189.98      211.36     10.35 o 
   3  24   3       88.97       86.96      7.72 o 
   4  24   3       12.70        1.47      5.77 o 
   5  24   3        5.28       11.90      5.48 o 
  -4  25   3        1.82       -3.79      4.84 o 
  -3  25   3        0.17       -2.68      4.68 o 
  -2  25   3        0.05       -0.85      4.60 o 
  -1  25   3       13.69       12.10      5.34 o 
   0  25   3        7.65        9.40      5.09 o 
   1  25   3       16.25       20.44      5.40 o 
   2  25   3        1.91        6.59      4.99 o 
   3  25   3       24.35       28.42      6.17 o 
 -15   0   4        3.24       -2.03      8.13 o 
 -14   0   4        7.37        9.67      7.68 o 
 -13   0   4      109.78       93.93     10.79 o 
 -12   0   4      236.43      247.21     13.46 o 
 -11   0   4      209.33      198.02     11.50 o 
 -10   0   4       13.31       -0.33      5.88 o 
  -9   0   4     2673.43     2576.76     65.11 o 
  -8   0   4      396.28      439.88     14.48 o 
  -7   0   4      804.29      805.27     19.63 o 
  -6   0   4      252.47      213.03      8.08 o 
  -5   0   4     2692.66     2789.28     41.95 o 
  -4   0   4     1937.59     2131.35     33.06 o 
  -3   0   4    10797.80    11739.37    141.68 o 
  -2   0   4     2986.18     3192.11     46.08 o 
  -1   0   4    11440.84    13431.69    196.93 o 
   0   0   4     4770.98     4832.15     73.84 o 
   1   0   4        4.18        9.51      2.55 o 
   2   0   4     1408.44     1642.37     29.33 o 
   3   0   4    30362.82    31517.11    342.37 o 
   4   0   4     6296.27     6951.55     86.73 o 
   5   0   4     1119.96     1219.94     16.86 o 
   6   0   4        1.82       -2.57      2.60 o 
   7   0   4        7.69       -0.04      3.06 o 
   8   0   4        1.10       -7.32      5.25 o 
   9   0   4      202.39      194.88      6.97 o 
  10   0   4       33.56       16.39      5.16 o 
  11   0   4      357.07      408.41     14.28 o 
  12   0   4        4.66       -3.52      5.27 o 
  13   0   4        3.33       -4.62      5.82 o 
  14   0   4       12.20       20.99      7.47 o 
 -15   1   4        0.07       -1.85      5.74 o 
 -14   1   4        0.16       -9.36      4.68 o 
 -13   1   4        5.83        4.61      4.69 o 
 -12   1   4      177.85      160.02      8.04 o 
 -11   1   4      138.44      140.80      7.21 o 
 -10   1   4     1056.91     1037.73     21.92 o 
  -9   1   4      391.99      375.29     13.19 o 
  -8   1   4       27.61       23.30      3.88 o 
  -7   1   4      186.80      181.95      6.61 o 
  -6   1   4     4067.07     4191.01     45.10 o 
  -5   1   4       39.06       21.99      2.54 o 
  -4   1   4     6036.32     6424.59     62.06 o 
  -3   1   4      709.21      744.08     11.81 o 
  -2   1   4      288.84      410.70      7.07 o 
  -1   1   4       48.39       72.66      3.27 o 
   0   1   4     2556.30     2556.22     29.24 o 
   1   1   4     1749.59     1875.14     20.32 o 
   2   1   4     5146.81     5580.40     50.42 o 
   3   1   4     2007.95     2230.98     20.84 o 
   4   1   4     7318.36     7933.26     72.86 o 
   5   1   4      650.69      700.25      7.98 o 
   6   1   4      272.68      263.50      4.96 o 
   7   1   4      526.80      480.31      7.69 o 
   8   1   4      400.70      416.70      7.12 o 
   9   1   4      299.08      324.20      6.54 o 
  10   1   4       11.63       10.28      3.54 o 
  11   1   4       29.62       27.15      3.97 o 
  12   1   4        0.06       -1.94      3.61 o 
  13   1   4       39.57       38.98      4.93 o 
  14   1   4       20.48       24.36      6.20 o 
 -15   2   4        0.84        5.15      5.92 o 
 -14   2   4        0.32       -5.30      4.93 o 
 -13   2   4        0.49       -3.49      4.52 o 
 -12   2   4        0.67       -5.25      4.37 o 
 -11   2   4        2.83       16.09      6.16 o 
 -10   2   4      387.50      383.63     12.73 o 
  -9   2   4        1.00        0.31      3.79 o 
  -8   2   4      179.86      170.89      6.84 o 
  -7   2   4       39.19       54.25      4.42 o 
  -6   2   4      540.52      584.47      9.46 o 
  -5   2   4     2665.13     2746.06     27.75 o 
  -4   2   4      957.37     1062.94     14.29 o 
  -3   2   4      102.16      115.32      6.47 o 
  -2   2   4     1064.72     1072.90     14.91 o 
  -1   2   4     4904.50     5534.28     59.69 o 
   0   2   4     3239.49     3304.54     36.80 o 
   1   2   4       19.37       35.92      2.10 o 
   2   2   4      392.93      470.57      8.52 o 
   3   2   4       11.47       -0.67      3.72 o 
   4   2   4      472.54      489.64     16.22 o 
   5   2   4     1108.56     1155.35     11.54 o 
   6   2   4      276.82      293.71      5.24 o 
   7   2   4      205.22      190.68      4.92 o 
   8   2   4      784.13      840.41     11.39 o 
   9   2   4      130.79      130.83      4.38 o 
  10   2   4      488.08      468.57      9.59 o 
  11   2   4        3.92        2.70      3.52 o 
  12   2   4       14.12       11.33      3.75 o 
  13   2   4        0.00        9.14      4.28 o 
  14   2   4        8.89       15.02      5.54 o 
 -15   3   4      140.63      173.36      9.96 o 
 -14   3   4       53.47       59.47      6.91 o 
 -13   3   4       25.10       12.38      6.19 o 
 -12   3   4      313.56      307.15     10.42 o 
 -11   3   4     1292.76     1267.15     35.71 o 
 -10   3   4      780.52      730.26     18.77 o 
  -9   3   4      203.67      185.60      8.04 o 
  -8   3   4       36.74       39.59      3.66 o 
  -7   3   4      400.47      403.12     10.82 o 
  -6   3   4     1257.10     1256.34     15.80 o 
  -5   3   4       38.29       27.70      3.08 o 
  -4   3   4      385.86      335.61      6.81 o 
  -3   3   4    11030.91    12077.84    118.56 o 
  -2   3   4     4031.38     4332.59     45.27 o 
  -1   3   4       83.66       76.45      3.28 o 
   0   3   4      603.03      600.46      9.23 o 
   1   3   4     6379.49     6728.26     87.23 o 
   2   3   4     2057.19     1959.61     22.92 o 
   3   3   4      414.90      411.40      8.64 o 
   4   3   4        3.35        2.17      2.92 o 
   5   3   4      495.71      474.42      6.61 o 
   6   3   4       35.94       40.33      2.67 o 
   7   3   4      194.30      174.57      4.79 o 
   8   3   4        6.07       10.52      3.96 o 
   9   3   4      535.44      559.88      9.39 o 
  10   3   4      880.45      963.02     14.81 o 
  11   3   4       13.15       12.56      3.77 o 
  12   3   4       26.66       24.86      3.99 o 
  13   3   4       98.27      117.89     12.63 o 
  14   3   4       51.97       64.40      6.73 o 
 -15   4   4        2.98       10.39      6.07 o 
 -14   4   4        1.83        1.47      5.22 o 
 -13   4   4        0.90        0.68      4.75 o 
 -12   4   4       17.06       11.86      5.56 o 
 -11   4   4      162.58      201.21      9.85 o 
 -10   4   4        7.10       13.69      5.98 o 
  -9   4   4      271.05      258.05     10.56 o 
  -8   4   4       60.78       58.46      4.43 o 
  -7   4   4       70.67       89.15      4.27 o 
  -6   4   4       25.11       21.69      2.91 o 
  -5   4   4       21.93       22.81      2.49 o 
  -4   4   4      221.93      300.55      6.61 o 
  -3   4   4      215.06      237.32      5.57 o 
  -2   4   4      274.08      316.08      6.61 o 
  -1   4   4      457.66      468.88      8.54 o 
   0   4   4      265.86      258.46      4.93 o 
   1   4   4      419.62      473.93      6.92 o 
   2   4   4      327.84      336.79      8.01 o 
   3   4   4     1648.53     1788.51     23.52 o 
   4   4   4      424.87      411.09      5.89 o 
   5   4   4       19.20       19.05      2.04 o 
   6   4   4       11.29       10.49      2.07 o 
   7   4   4       41.33       36.37      2.82 o 
   8   4   4       17.19       11.67      3.41 o 
   9   4   4        0.12       -3.49      2.72 o 
  10   4   4      179.94      181.27      6.77 o 
  11   4   4       53.42       50.60      4.45 o 
  12   4   4        0.35        1.97      3.60 o 
  13   4   4        8.67       10.67      5.20 o 
  14   4   4        1.87        4.69      5.30 o 
 -14   5   4       30.56       27.50      6.01 o 
 -13   5   4        8.76       12.79      5.10 o 
 -12   5   4       98.21       78.73      7.63 o 
 -11   5   4      661.38      681.36     16.79 o 
 -10   5   4      721.98      657.46     15.83 o 
  -9   5   4      213.17      205.45     13.59 o 
  -8   5   4        0.72        2.72      3.31 o 
  -7   5   4      344.69      321.79      6.34 o 
  -6   5   4      371.72      361.50      6.82 o 
  -5   5   4       20.81       31.24      2.98 o 
  -4   5   4      513.59      534.89      9.18 o 
  -3   5   4      204.94      265.74      5.71 o 
  -2   5   4      241.58      205.13      7.03 o 
  -1   5   4      521.32      532.16      8.31 o 
   0   5   4     1392.96     1497.87     17.24 o 
   1   5   4     1324.33     1352.36     13.93 o 
   2   5   4      496.02      484.26      7.19 o 
   3   5   4        9.93        8.25      1.67 o 
   4   5   4       55.43       57.03      2.61 o 
   5   5   4      131.65      133.96      3.75 o 
   6   5   4        1.37        2.34      1.92 o 
   7   5   4       12.08        7.66      2.32 o 
   8   5   4       12.43       11.75      2.53 o 
   9   5   4        4.07       -2.03      2.97 o 
  10   5   4      197.09      229.73      9.95 o 
  11   5   4      194.04      177.35      8.29 o 
  12   5   4       30.52       25.74      5.95 o 
  13   5   4       34.96       37.97      6.96 o 
  14   5   4        8.51       15.55      5.72 o 
 -14   6   4        3.39        6.78      5.44 o 
 -13   6   4       68.17       53.01      7.03 o 
 -12   6   4      222.66      200.58     10.31 o 
 -11   6   4       58.82       75.72      7.22 o 
 -10   6   4      335.47      304.04     10.69 o 
  -9   6   4      304.41      301.54      9.93 o 
  -8   6   4      168.25      152.75      7.19 o 
  -7   6   4      149.11      161.00      4.73 o 
  -6   6   4       60.65       62.55      3.90 o 
  -5   6   4      506.89      456.73      8.47 o 
  -4   6   4       67.97       59.76      3.11 o 
  -3   6   4      156.49      193.25      4.80 o 
  -2   6   4       19.65       20.60      2.16 o 
  -1   6   4      860.04      761.38     10.89 o 
   0   6   4      632.79      649.78      8.72 o 
   1   6   4      652.99      690.66      9.30 o 
   2   6   4     1138.30     1118.28     13.95 o 
   3   6   4      690.78      643.43      8.51 o 
   4   6   4      357.40      379.51      6.24 o 
   5   6   4       68.55       53.63      2.90 o 
   6   6   4       24.58       26.53      3.07 o 
   7   6   4       28.90       32.45      2.87 o 
   8   6   4       19.92       22.58      3.01 o 
   9   6   4        3.00       -2.02      2.91 o 
  10   6   4        0.87       -2.46      4.18 o 
  11   6   4      146.67      158.23      8.01 o 
  12   6   4      121.45      133.91      8.65 o 
  13   6   4        5.86       10.03      6.89 o 
  14   6   4       23.11       24.89      6.96 o 
 -14   7   4        7.57        9.98      5.56 o 
 -13   7   4        0.02        3.18      5.75 o 
 -12   7   4        0.04        8.88      5.39 o 
 -11   7   4       12.97       16.43      5.44 o 
 -10   7   4      107.85       90.39      7.13 o 
  -9   7   4       11.70       13.34      4.90 o 
  -8   7   4      113.67       77.61      5.90 o 
  -7   7   4      172.95      181.59      5.52 o 
  -6   7   4      143.09      121.02      4.11 o 
  -5   7   4       10.00       12.88      2.53 o 
  -4   7   4      143.13      145.60      4.78 o 
  -3   7   4        2.96        0.36      1.94 o 
  -2   7   4      261.96      300.69      6.76 o 
  -1   7   4       61.08       77.41      3.41 o 
   0   7   4      481.79      556.37     10.14 o 
   1   7   4      271.19      239.11      4.65 o 
   2   7   4      293.30      282.00      6.15 o 
   3   7   4      266.54      277.42      5.36 o 
   4   7   4       13.76       11.96      2.17 o 
   5   7   4       35.88       29.59      2.64 o 
   6   7   4        0.48       -1.36      1.95 o 
   7   7   4        7.15        5.57      2.40 o 
   8   7   4       10.53       12.11      2.72 o 
   9   7   4       54.33       46.09      5.38 o 
  10   7   4       15.43       14.34      4.62 o 
  11   7   4        1.33        1.79      4.67 o 
  12   7   4       12.56       13.26      6.00 o 
  13   7   4       12.83       11.28      6.90 o 
 -14   8   4        1.61        2.83      5.46 o 
 -13   8   4      167.52      192.42     11.04 o 
 -12   8   4      200.03      190.35     12.14 o 
 -11   8   4      114.59      116.89      8.42 o 
 -10   8   4      130.97      126.16      7.93 o 
  -9   8   4      533.89      495.46     13.18 o 
  -8   8   4      350.71      336.40     12.65 o 
  -7   8   4      123.70      122.33      5.88 o 
  -6   8   4      245.58      241.33      5.57 o 
  -5   8   4     1391.15     1455.03     18.16 o 
  -4   8   4      946.45      990.06     13.12 o 
  -3   8   4      336.32      353.03      8.95 o 
  -2   8   4      508.78      496.11      8.58 o 
  -1   8   4     3715.95     3718.18     43.05 o 
   0   8   4     1124.01     1179.00     15.12 o 
   1   8   4       19.77       31.10      1.96 o 
   2   8   4     1817.32     1836.77     21.92 o 
   3   8   4     3803.06     3774.48     43.58 o 
   4   8   4      748.19      775.84     13.70 o 
   5   8   4        1.83        3.66      2.16 o 
   6   8   4        3.87        2.07      2.25 o 
   7   8   4      194.39      220.17      5.87 o 
   8   8   4      241.91      253.99      6.08 o 
   9   8   4      120.80      119.16      6.91 o 
  10   8   4      238.01      214.16     12.34 o 
  11   8   4       52.82       63.48      7.08 o 
  12   8   4       40.48       43.13      8.30 o 
  13   8   4        6.29        8.96      6.48 o 
 -14   9   4       39.34       65.77      8.58 o 
 -13   9   4        0.45        0.13      6.07 o 
 -12   9   4       34.46       32.78      6.68 o 
 -11   9   4      210.64      183.15      9.87 o 
 -10   9   4      745.64      688.43     16.69 o 
  -9   9   4      154.59      154.14      8.82 o 
  -8   9   4       13.90       14.03      5.75 o 
  -7   9   4      186.26      179.53      6.16 o 
  -6   9   4        3.75        0.91      2.04 o 
  -5   9   4      130.17      105.92      4.03 o 
  -4   9   4      570.53      554.06      9.58 o 
  -3   9   4     1196.94     1277.67     18.83 o 
  -2   9   4     3934.22     3930.88     45.68 o 
  -1   9   4      113.10      135.53      4.44 o 
   0   9   4      808.56      793.41     12.10 o 
   1   9   4     1951.87     1924.47     26.58 o 
   2   9   4     3675.38     3407.63     40.91 o 
   3   9   4      615.11      669.75      9.70 o 
   4   9   4      870.61      869.38     12.83 o 
   5   9   4      693.94      723.69     10.30 o 
   6   9   4       14.45       10.97      2.62 o 
   7   9   4        0.33       -2.98      2.37 o 
   8   9   4       89.36      102.72      4.60 o 
   9   9   4      159.36      177.28      6.93 o 
  10   9   4       61.32       53.26      5.94 o 
  11   9   4        2.03        7.42      5.02 o 
  12   9   4       34.09       33.40      6.49 o 
  13   9   4       27.35       30.98      7.16 o 
 -14  10   4        0.65       -1.82      6.67 o 
 -13  10   4        1.33       -4.11      6.21 o 
 -12  10   4       11.90       17.39      6.51 o 
 -11  10   4        0.60        8.94      5.72 o 
 -10  10   4       24.74       33.70      6.04 o 
  -9  10   4        1.74        3.87      4.43 o 
  -8  10   4        0.20       -2.82      3.80 o 
  -7  10   4      140.30      132.79      6.17 o 
  -6  10   4        6.23        2.88      2.42 o 
  -5  10   4      443.52      414.70      8.45 o 
  -4  10   4        3.42        4.94      2.33 o 
  -3  10   4     1063.96     1088.04     16.97 o 
  -2  10   4        2.79        8.33      2.26 o 
  -1  10   4      193.51      215.72      9.45 o 
   0  10   4       26.45       33.88      2.71 o 
   1  10   4       93.66      135.93      4.65 o 
   2  10   4        9.85       19.26      2.72 o 
   3  10   4      216.93      226.88      5.66 o 
   4  10   4      153.38      141.85      4.64 o 
   5  10   4        6.34        5.73      2.43 o 
   6  10   4       86.45      102.45      4.72 o 
   7  10   4       59.63       46.12      3.69 o 
   8  10   4       59.45       59.23      4.13 o 
   9  10   4        3.67       10.78      4.08 o 
  10  10   4        4.38        2.05      4.67 o 
  11  10   4        9.40        8.15      5.66 o 
  12  10   4        6.63        5.68      6.23 o 
  13  10   4        7.84        0.70      6.84 o 
 -13  11   4        1.75        1.04      6.45 o 
 -12  11   4      140.96      128.45      9.60 o 
 -11  11   4      237.30      228.57     11.03 o 
 -10  11   4      241.65      253.59     15.09 o 
  -9  11   4       53.75       74.85      6.88 o 
  -8  11   4        0.48        0.04      4.79 o 
  -7  11   4      195.24      184.96      8.13 o 
  -6  11   4      990.83     1008.39     15.79 o 
  -5  11   4       26.16       14.90      3.74 o 
  -4  11   4      842.98      780.67     13.82 o 
  -3  11   4     1445.40     1539.24     22.60 o 
  -2  11   4     1664.83     1543.58     22.58 o 
  -1  11   4      800.40      767.16     12.85 o 
   0  11   4     1080.07     1052.56     16.72 o 
   1  11   4     2816.19     2723.41     38.60 o 
   2  11   4     1241.88     1159.43     18.97 o 
   3  11   4      318.76      312.19      6.74 o 
   4  11   4      293.92      291.85      8.77 o 
   5  11   4      109.75      121.00      4.63 o 
   6  11   4      150.80      125.16      4.89 o 
   7  11   4       40.38       33.74      4.24 o 
   8  11   4      355.22      384.29     13.73 o 
   9  11   4      692.81      684.60     18.71 o 
  10  11   4      114.92      140.40      7.92 o 
  11  11   4        5.06        4.59      5.92 o 
  12  11   4       40.16       45.03      7.59 o 
 -13  12   4       65.46       71.76      8.69 o 
 -12  12   4       11.50       12.12      7.08 o 
 -11  12   4        8.80       13.78      6.62 o 
 -10  12   4      136.56      123.93     13.25 o 
  -9  12   4      213.79      207.35     13.04 o 
  -8  12   4       26.58       31.14      5.92 o 
  -7  12   4        5.41        4.30      3.28 o 
  -6  12   4       37.52       37.02      4.24 o 
  -5  12   4      284.47      277.85      8.61 o 
  -4  12   4     1140.30     1133.36     23.32 o 
  -3  12   4        2.09        4.92      2.66 o 
  -2  12   4      595.76      614.02     10.60 o 
  -1  12   4      251.12      222.10      6.08 o 
   0  12   4      440.23      431.06      9.00 o 
   1  12   4       13.37       17.51      2.80 o 
   2  12   4       17.92       17.66      2.87 o 
   3  12   4      333.57      308.16      8.88 o 
   4  12   4      206.79      196.99      5.63 o 
   5  12   4        1.82        2.43      2.69 o 
   6  12   4      127.81      131.09      6.12 o 
   7  12   4       44.10       40.46      3.91 o 
   8  12   4       13.70        5.89      3.57 o 
   9  12   4       37.87       29.49      6.38 o 
  10  12   4       33.47       43.11      6.27 o 
  11  12   4      254.26      273.10     12.79 o 
  12  12   4       19.94        0.87      6.50 o 
 -13  13   4        2.22        7.42      7.76 o 
 -12  13   4       48.90       58.11      9.17 o 
 -11  13   4       83.06       93.24      9.87 o 
 -10  13   4        5.78       14.09      6.53 o 
  -9  13   4       67.04       63.77      7.92 o 
  -8  13   4      151.86      146.57     10.98 o 
  -7  13   4        0.85        5.49      5.12 o 
  -6  13   4        5.85        1.53      3.14 o 
  -5  13   4        4.34        4.07      3.13 o 
  -4  13   4      434.07      442.28     11.78 o 
  -3  13   4      219.09      188.57      7.11 o 
  -2  13   4      138.36      126.50      4.84 o 
  -1  13   4       18.34       14.57      2.80 o 
   0  13   4        0.64        5.30      2.41 o 
   1  13   4      532.98      527.00      9.25 o 
   2  13   4      499.13      492.17      9.96 o 
   3  13   4      112.69      116.02      4.99 o 
   4  13   4      448.44      436.28      9.16 o 
   5  13   4      269.60      285.17      7.30 o 
   6  13   4        8.10        6.90      3.07 o 
   7  13   4       84.87       56.80      5.37 o 
   8  13   4        1.47        4.12      3.66 o 
   9  13   4        0.21       -3.44      4.33 o 
  10  13   4        0.04       -0.90      5.55 o 
  11  13   4        6.29        2.19      6.07 o 
  12  13   4        5.27        8.18     11.69 o 
 -12  14   4       61.10       65.50      9.73 o 
 -11  14   4       49.77       48.42     10.62 o 
 -10  14   4       36.14       32.40      7.50 o 
  -9  14   4      289.37      308.88     18.84 o 
  -8  14   4      281.23      296.21     15.47 o 
  -7  14   4      241.30      260.17     12.99 o 
  -6  14   4      178.63      171.25      9.37 o 
  -5  14   4      167.12      173.72      7.31 o 
  -4  14   4       26.78       20.16      3.69 o 
  -3  14   4       59.15       57.33      4.02 o 
  -2  14   4       18.24       22.94      3.71 o 
  -1  14   4      357.12      348.46     13.50 o 
   0  14   4      193.82      204.97      6.71 o 
   1  14   4      270.61      283.00      7.21 o 
   2  14   4      478.17      467.20     11.71 o 
   3  14   4      185.22      178.60      5.98 o 
   4  14   4      414.81      416.74      9.48 o 
   5  14   4      207.40      225.76      8.53 o 
   6  14   4        5.72        2.32      2.92 o 
   7  14   4       73.52       73.80      5.18 o 
   8  14   4       20.25       22.90      4.62 o 
   9  14   4        0.20       -7.23      4.32 o 
  10  14   4        4.87       10.14      6.20 o 
  11  14   4        4.77        6.82      6.43 o 
 -12  15   4       54.59       70.43     10.10 o 
 -11  15   4      127.14      133.35     11.28 o 
 -10  15   4      124.49      141.53     13.07 o 
  -9  15   4       20.27       22.64      8.29 o 
  -8  15   4       77.33       81.47     12.05 o 
  -7  15   4      161.66      145.64     10.70 o 
  -6  15   4        1.45       -3.60      3.64 o 
  -5  15   4      326.83      312.93     10.93 o 
  -4  15   4        4.18        3.80      2.81 o 
  -3  15   4      373.33      356.39      9.05 o 
  -2  15   4      141.86      139.71      5.77 o 
  -1  15   4       20.23       30.18      4.01 o 
   0  15   4      345.00      316.53      8.60 o 
   1  15   4     1286.97     1281.80     18.67 o 
   2  15   4      522.80      553.75     10.55 o 
   3  15   4       54.18       64.62      8.43 o 
   4  15   4       16.03       11.87      4.26 o 
   5  15   4       36.19       36.13      3.83 o 
   6  15   4      165.83      172.03      6.34 o 
   7  15   4      170.44      148.92     10.17 o 
   8  15   4       56.69       56.40      8.13 o 
   9  15   4       18.90       23.38      6.03 o 
  10  15   4       23.90       18.00      6.70 o 
  11  15   4       18.24       30.26      8.46 o 
 -11  16   4        2.91       10.54      9.04 o 
 -10  16   4       99.01      103.87     12.16 o 
  -9  16   4      183.37      155.26     13.52 o 
  -8  16   4       54.70       85.86     12.79 o 
  -7  16   4       42.34       46.36      7.96 o 
  -6  16   4       70.15       59.88      6.11 o 
  -5  16   4      982.62     1044.76     32.08 o 
  -4  16   4      290.50      257.63      8.74 o 
  -3  16   4       19.68       19.42      3.50 o 
  -2  16   4       40.50       35.89      4.01 o 
  -1  16   4     1571.09     1528.66     23.31 o 
   0  16   4     1066.67     1106.21     20.77 o 
   1  16   4      115.17      136.80      5.62 o 
   2  16   4      523.32      511.05     10.31 o 
   3  16   4       75.67       75.57      4.67 o 
   4  16   4       18.37        9.74      3.18 o 
   5  16   4       24.89       18.43      3.61 o 
   6  16   4        0.97       -0.15      3.33 o 
   7  16   4      118.44      114.62      6.28 o 
   8  16   4       63.53       76.59      6.65 o 
   9  16   4       20.67       19.14      6.36 o 
  10  16   4       16.77        4.28      6.42 o 
  11  16   4      103.98      112.61      9.83 o 
 -11  17   4      125.42      138.63     14.49 o 
 -10  17   4       33.19       41.69     10.20 o 
  -9  17   4       28.60       18.96      8.88 o 
  -8  17   4       76.03       99.85     24.14 o 
  -7  17   4      388.33      379.29     16.30 o 
  -6  17   4      194.74      169.47      9.01 o 
  -5  17   4        9.62       10.70      3.73 o 
  -4  17   4      614.22      590.32     12.41 o 
  -3  17   4     1056.23     1036.76     23.36 o 
  -2  17   4     1260.62     1265.22     23.21 o 
  -1  17   4       93.18       95.16      7.71 o 
   0  17   4      502.51      481.71     10.17 o 
   1  17   4     1129.73     1137.59     16.68 o 
   2  17   4     1020.97     1054.26     15.55 o 
   3  17   4      138.15      148.05      6.10 o 
   4  17   4       39.56       40.21      4.67 o 
   5  17   4       88.87       98.13      7.77 o 
   6  17   4      118.76      128.82      6.52 o 
   7  17   4        5.01       -1.99      4.44 o 
   8  17   4      107.45      111.37      7.65 o 
   9  17   4       39.94       45.37      7.20 o 
  10  17   4       48.39       60.67      8.44 o 
 -10  18   4       37.31       44.08     12.59 o 
  -9  18   4        9.04       -4.39      8.17 o 
  -8  18   4       11.46        1.27     10.08 o 
  -7  18   4       39.11       44.55      8.45 o 
  -6  18   4        3.56       -1.97      3.76 o 
  -5  18   4       81.63       73.22      5.23 o 
  -4  18   4        3.93        6.11      3.47 o 
  -3  18   4        7.86        6.74      3.58 o 
  -2  18   4       54.43       61.15      5.03 o 
  -1  18   4        2.73        5.12      4.01 o 
   0  18   4       70.17       53.49      4.37 o 
   1  18   4        1.51        4.33      2.84 o 
   2  18   4      109.51      118.60      5.28 o 
   3  18   4        0.83        2.09      3.15 o 
   4  18   4       26.47       26.40      3.99 o 
   5  18   4        0.30       -2.61      3.54 o 
   6  18   4        0.13       -1.92      4.24 o 
   7  18   4       68.00       57.50      6.48 o 
   8  18   4        0.81       -1.65      4.82 o 
   9  18   4       71.78       89.25      8.61 o 
 -10  19   4       57.52       41.27     10.99 o 
  -9  19   4       12.63       17.90     10.79 o 
  -8  19   4        7.29       -0.29      9.81 o 
  -7  19   4       44.62       46.62      8.66 o 
  -6  19   4      120.05      130.66      6.81 o 
  -5  19   4        3.28        6.90      3.74 o 
  -4  19   4      225.00      220.38      8.65 o 
  -3  19   4      124.88      128.59      6.65 o 
  -2  19   4      105.65       99.22      6.17 o 
  -1  19   4       25.55       22.09      4.29 o 
   0  19   4      244.12      224.10      9.95 o 
   1  19   4      238.00      250.75      8.35 o 
   2  19   4      213.79      217.90      9.72 o 
   3  19   4       28.22       39.90      4.43 o 
   4  19   4       20.48       19.62      4.33 o 
   5  19   4       92.86       83.93      6.42 o 
   6  19   4       21.10       15.22      5.43 o 
   7  19   4       33.88       32.27      5.97 o 
   8  19   4        2.92        8.62      6.59 o 
   9  19   4       45.24       43.14      7.52 o 
  -9  20   4       84.39       72.37     13.85 o 
  -8  20   4      108.44      167.27     13.00 o 
  -7  20   4       10.12        6.93      6.10 o 
  -6  20   4       32.55       36.85      7.20 o 
  -5  20   4       35.00       39.56      4.98 o 
  -4  20   4       79.10       77.63      5.80 o 
  -3  20   4       78.93       76.22      6.33 o 
  -2  20   4       53.20       43.21      5.00 o 
  -1  20   4      421.03      403.52     11.18 o 
   0  20   4      326.40      328.10      9.61 o 
   1  20   4       13.23       15.49      3.54 o 
   2  20   4      440.99      468.01     10.19 o 
   3  20   4      407.24      477.39     12.77 o 
   4  20   4      222.83      238.61     12.73 o 
   5  20   4       20.24       22.54      5.60 o 
   6  20   4      100.44      122.85      8.81 o 
   7  20   4       52.28       69.30      7.62 o 
   8  20   4       35.56       21.11      6.21 o 
  -8  21   4       13.27        7.80      8.26 o 
  -7  21   4        2.44        5.74      6.45 o 
  -6  21   4       86.51      104.47      9.27 o 
  -5  21   4        1.55        9.89      5.70 o 
  -4  21   4       52.05       61.16      7.01 o 
  -3  21   4       12.30        4.24      4.56 o 
  -2  21   4       52.72       44.03      6.35 o 
  -1  21   4        2.15        3.30      3.88 o 
   0  21   4        1.60        0.41      3.29 o 
   1  21   4        1.10        2.38      3.53 o 
   2  21   4       27.05       19.01      4.80 o 
   3  21   4        0.74        1.19      4.20 o 
   4  21   4       88.27       87.64      6.79 o 
   5  21   4        0.06       -2.80      4.86 o 
   6  21   4       48.18       51.95      7.24 o 
   7  21   4        3.81        0.47      5.62 o 
  -7  22   4       14.11       14.11      7.27 o 
  -6  22   4        1.39       -3.84      6.15 o 
  -5  22   4       73.95       84.10      8.78 o 
  -4  22   4      119.24      123.78     11.49 o 
  -3  22   4       52.50       53.95      9.24 o 
  -2  22   4        2.14        9.20      5.06 o 
  -1  22   4      133.19      108.33      5.83 o 
   0  22   4       86.60       88.31      8.27 o 
   1  22   4       18.19       20.10      4.97 o 
   2  22   4       31.63       33.68      5.59 o 
   3  22   4      292.72      322.13     14.50 o 
   4  22   4       74.74       72.27      7.52 o 
   5  22   4        4.15        1.83      5.34 o 
   6  22   4        6.26        4.95      5.70 o 
  -6  23   4        2.93        4.49      7.51 o 
  -5  23   4        3.98        0.83      5.75 o 
  -4  23   4        0.20       -3.06      4.87 o 
  -3  23   4       54.55       44.72      9.88 o 
  -2  23   4       69.54       64.71      5.99 o 
  -1  23   4        0.72       -0.11      4.33 o 
   0  23   4       35.48       33.50      5.50 o 
   1  23   4       38.57       41.74      5.90 o 
   2  23   4       29.29       22.83      5.40 o 
   3  23   4       24.73       22.65      5.34 o 
   4  23   4        2.55        1.33      5.07 o 
   5  23   4       19.78       11.24      5.68 o 
  -4  24   4       19.32        9.37      7.08 o 
  -3  24   4       18.18       13.85      4.96 o 
  -2  24   4       13.68       12.66      5.07 o 
  -1  24   4        4.76        9.98      4.89 o 
   0  24   4       16.96       18.14      5.14 o 
   1  24   4        1.91        5.43      4.84 o 
   2  24   4        4.29        4.74      4.88 o 
   3  24   4        1.52        4.34      5.48 o 
  -1  25   4       16.25       16.87      5.57 o 
   0  25   4       71.86       74.99      7.56 o 
 -14   1   5       99.57      122.15      8.56 o 
 -13   1   5       32.20       21.39      5.64 o 
 -12   1   5        8.78       15.28      4.76 o 
 -11   1   5       77.02       79.53      7.01 o 
 -10   1   5      886.74      891.11     18.60 o 
  -9   1   5     1627.37     1640.30     42.56 o 
  -8   1   5        4.43       12.16      5.09 o 
  -7   1   5        5.26        1.09      3.11 o 
  -6   1   5       35.40       33.59      3.53 o 
  -5   1   5     1300.66     1403.97     16.78 o 
  -4   1   5      641.30      646.72     17.48 o 
  -3   1   5      365.51      373.86      8.84 o 
  -2   1   5     5649.23     6081.40     71.05 o 
  -1   1   5     2088.66     2117.91     26.01 o 
   0   1   5      219.15      255.66      6.53 o 
   1   1   5       68.29       79.81      3.31 o 
   2   1   5      392.04      344.53      5.94 o 
   3   1   5      537.02      584.98     11.92 o 
   4   1   5       38.16       36.33      8.89 o 
   5   1   5      446.69      438.90      9.06 o 
   6   1   5      258.25      263.90      8.92 o 
   7   1   5      690.60      779.29     14.41 o 
   8   1   5        0.96        2.43      3.04 o 
   9   1   5      630.25      625.08     13.06 o 
  10   1   5      459.12      519.27     11.92 o 
  11   1   5      105.50       95.43     10.65 o 
  12   1   5        0.78       -7.61      6.13 o 
  13   1   5        8.66        2.30      6.58 o 
 -14   2   5        1.71       11.12      5.71 o 
 -13   2   5       34.60       35.18      5.97 o 
 -12   2   5      193.75      202.80      8.75 o 
 -11   2   5       19.76       22.83      5.34 o 
 -10   2   5       22.51       19.40      5.17 o 
  -9   2   5       20.33        9.99      5.71 o 
  -8   2   5      326.32      304.00     12.06 o 
  -7   2   5       46.35       30.20      4.10 o 
  -6   2   5       21.45       21.38      3.17 o 
  -5   2   5      889.36      934.88     12.62 o 
  -4   2   5     1818.15     1982.14     23.90 o 
  -3   2   5      904.44      930.10     15.06 o 
  -2   2   5      167.78      186.09      6.09 o 
  -1   2   5      906.92      990.62     16.57 o 
   0   2   5      465.30      499.15      9.49 o 
   1   2   5       55.45       64.95      2.39 o 
   2   2   5      400.69      393.87      7.37 o 
   3   2   5        8.59        7.62      2.78 o 
   4   2   5     1516.89     1622.69     26.13 o 
   5   2   5      262.79      242.99      6.68 o 
   6   2   5      635.40      633.21      9.95 o 
   7   2   5      161.83      176.79      5.58 o 
   8   2   5        6.22        6.53      2.98 o 
   9   2   5       17.22       13.49      3.82 o 
  10   2   5       26.24       22.73      4.50 o 
  11   2   5       50.36       30.28     13.08 o 
  12   2   5       65.28       57.34      8.41 o 
  13   2   5       11.90       26.23      7.60 o 
 -14   3   5        3.00        1.48      5.53 o 
 -13   3   5       66.16       64.77      6.68 o 
 -12   3   5       12.31       18.28      5.86 o 
 -11   3   5       15.02        4.89      4.88 o 
 -10   3   5       17.88       12.62      4.82 o 
  -9   3   5      130.59      116.09      6.91 o 
  -8   3   5      256.12      229.78     13.13 o 
  -7   3   5      488.71      504.16     12.48 o 
  -6   3   5      218.02      202.41      6.99 o 
  -5   3   5       36.68       43.59      3.91 o 
  -4   3   5      514.33      543.84     10.29 o 
  -3   3   5      473.85      531.95      9.80 o 
  -2   3   5      260.82      256.14      6.58 o 
  -1   3   5      170.38      180.09      5.84 o 
   0   3   5      115.42      142.66      5.35 o 
   1   3   5        1.73        1.36      1.43 o 
   2   3   5        1.68       -0.09      2.27 o 
   3   3   5      540.69      564.20     11.89 o 
   4   3   5      151.39      180.51      5.83 o 
   5   3   5       23.02       20.29      3.06 o 
   6   3   5       86.08       76.36      3.78 o 
   7   3   5       87.84       76.99      4.49 o 
   8   3   5      161.32      163.43      5.42 o 
   9   3   5       84.46       82.06      5.59 o 
  10   3   5        1.71       -4.68      3.71 o 
  11   3   5       18.57       24.13      6.57 o 
  12   3   5        4.08       10.19      7.01 o 
  13   3   5        0.65       -2.20      6.50 o 
 -14   4   5        3.07        5.35      5.49 o 
 -13   4   5       48.53       40.05      6.05 o 
 -12   4   5        8.94       16.60      5.78 o 
 -11   4   5      140.27      130.59      8.47 o 
 -10   4   5      137.14      127.75      7.69 o 
  -9   4   5       76.18       76.23      8.54 o 
  -8   4   5        2.30        7.89      3.72 o 
  -7   4   5      312.68      365.34     10.61 o 
  -6   4   5       74.53       75.87      4.14 o 
  -5   4   5     3463.53     3462.98     38.17 o 
  -4   4   5     4117.52     4320.90     48.82 o 
  -3   4   5     1619.64     1585.71     20.78 o 
  -2   4   5        1.16       13.47      2.96 o 
  -1   4   5     3279.71     3528.56     43.13 o 
   0   4   5      950.63      944.32     13.01 o 
   1   4   5        4.28        3.07      1.71 o 
   2   4   5      104.43      133.80      4.78 o 
   3   4   5       57.31       51.50      3.56 o 
   4   4   5      652.37      681.55     11.10 o 
   5   4   5      329.46      316.93      7.28 o 
   6   4   5       27.33       25.40      2.95 o 
   7   4   5       29.70       31.01      3.24 o 
   8   4   5      269.90      289.57      7.58 o 
   9   4   5      270.38      289.74      7.22 o 
  10   4   5        0.27        2.15      4.19 o 
  11   4   5      152.66      175.67     10.32 o 
  12   4   5       49.87       48.33      7.29 o 
  13   4   5        0.13       -0.43     10.34 o 
 -14   5   5       18.78       21.61      6.10 o 
 -13   5   5      110.90       94.35      8.66 o 
 -12   5   5        3.27        9.56      5.62 o 
 -11   5   5      207.88      198.27     14.53 o 
 -10   5   5      227.56      234.20     11.43 o 
  -9   5   5       67.34       72.11      6.00 o 
  -8   5   5        9.49        8.60      3.75 o 
  -7   5   5       26.28       28.73      3.54 o 
  -6   5   5      390.67      375.86      8.72 o 
  -5   5   5      149.24      162.24      5.73 o 
  -4   5   5       58.76       75.28      4.28 o 
  -3   5   5      621.61      618.70     13.37 o 
  -2   5   5     3999.31     4107.60     46.28 o 
  -1   5   5     2418.07     2515.00     32.14 o 
   0   5   5      133.21      152.35      4.60 o 
   1   5   5     1110.86     1188.44     18.13 o 
   2   5   5      672.83      654.86     12.13 o 
   3   5   5       38.35       40.70      3.67 o 
   4   5   5      179.29      168.29      5.34 o 
   5   5   5       14.64       10.73      2.64 o 
   6   5   5       95.86      100.85      4.73 o 
   7   5   5       39.97       42.11      3.46 o 
   8   5   5       77.31       72.45      4.28 o 
   9   5   5        0.71        0.13      3.09 o 
  10   5   5      170.30      182.93      8.76 o 
  11   5   5       44.65       21.70      6.44 o 
  12   5   5       11.73       23.24      6.84 o 
  13   5   5        4.97        8.37      6.65 o 
 -14   6   5       36.19       36.71      6.77 o 
 -13   6   5       10.32        9.75      6.21 o 
 -12   6   5      158.41      158.91      9.82 o 
 -11   6   5       71.34       74.82      7.28 o 
 -10   6   5        3.11        7.94      4.96 o 
  -9   6   5       66.63       58.32      7.26 o 
  -8   6   5       47.86       40.22      3.55 o 
  -7   6   5      125.51      133.17      5.86 o 
  -6   6   5       13.54       14.02      2.74 o 
  -5   6   5      805.46      798.67     14.55 o 
  -4   6   5     1312.92     1396.77     19.00 o 
  -3   6   5       61.73       80.45      4.56 o 
  -2   6   5       21.23       34.72      3.29 o 
  -1   6   5      125.53      133.67      4.55 o 
   0   6   5     2195.13     2230.26     27.72 o 
   1   6   5      360.01      447.81      9.38 o 
   2   6   5      608.04      650.74     12.22 o 
   3   6   5       84.65       65.59      4.28 o 
   4   6   5        4.99       -0.70      2.38 o 
   5   6   5      147.63      151.99      5.32 o 
   6   6   5       51.43       55.68      3.75 o 
   7   6   5        7.28        0.93      2.58 o 
   8   6   5       13.51        9.81      3.05 o 
   9   6   5       37.59       30.54      3.76 o 
  10   6   5        0.07       -3.13      4.55 o 
  11   6   5        3.86        8.49      6.06 o 
  12   6   5       10.00       15.12      6.56 o 
  13   6   5       11.95       21.03      8.54 o 
 -13   7   5       24.31       24.45      6.71 o 
 -12   7   5        3.53        3.42      5.50 o 
 -11   7   5       61.48       55.60      6.86 o 
 -10   7   5      854.47      854.49     19.26 o 
  -9   7   5      503.57      496.99     13.31 o 
  -8   7   5        1.84       -0.10      2.69 o 
  -7   7   5       49.38       56.07      6.21 o 
  -6   7   5      448.34      446.00      9.41 o 
  -5   7   5      492.74      486.94      9.11 o 
  -4   7   5       48.95       63.89      4.45 o 
  -3   7   5     2513.08     2576.41     32.63 o 
  -2   7   5     2977.62     2948.10     34.11 o 
  -1   7   5     1273.60     1280.50     18.33 o 
   0   7   5       17.22       18.47      2.63 o 
   1   7   5      330.59      310.75      7.79 o 
   2   7   5      167.16      153.63      5.87 o 
   3   7   5      187.16      213.83      6.04 o 
   4   7   5       92.04       77.13      3.98 o 
   5   7   5       29.17       20.22      2.95 o 
   6   7   5      522.60      531.98      9.32 o 
   7   7   5      190.09      217.39      6.29 o 
   8   7   5       13.92        9.30      3.11 o 
   9   7   5      121.33      107.24      5.09 o 
  10   7   5       82.78       88.99      6.72 o 
  11   7   5      121.53      132.04      9.55 o 
  12   7   5       18.86       14.33      6.57 o 
 -13   8   5       29.57       34.47      7.17 o 
 -12   8   5       32.20       32.62      6.63 o 
 -11   8   5       11.20        2.54      5.33 o 
 -10   8   5        0.13       17.01      5.41 o 
  -9   8   5      242.88      250.77     11.73 o 
  -8   8   5       43.33       40.69      5.16 o 
  -7   8   5        3.45        1.74      2.59 o 
  -6   8   5        1.82        2.27      2.78 o 
  -5   8   5       27.81       23.99      3.53 o 
  -4   8   5      642.38      679.78     13.52 o 
  -3   8   5      639.64      608.65     12.11 o 
  -2   8   5        7.32       19.61      2.99 o 
  -1   8   5        4.97        2.77      2.08 o 
   0   8   5      291.75      290.85      7.86 o 
   1   8   5      704.76      654.69     12.37 o 
   2   8   5       21.94       22.92      3.23 o 
   3   8   5      322.91      314.91      8.09 o 
   4   8   5      103.62      109.67      4.57 o 
   5   8   5      126.79      119.91      4.87 o 
   6   8   5       58.63       53.80      3.69 o 
   7   8   5       84.69       81.92      6.74 o 
   8   8   5      330.86      356.77      8.19 o 
   9   8   5       35.09       42.81      4.03 o 
  10   8   5        0.87        3.87      7.49 o 
  11   8   5        3.81        3.21      6.09 o 
  12   8   5       17.74       16.96      6.88 o 
 -13   9   5       27.41       29.12      7.20 o 
 -12   9   5       10.33       19.10      6.37 o 
 -11   9   5       98.22      100.83      8.26 o 
 -10   9   5      110.32      113.45     11.11 o 
  -9   9   5      347.19      312.89     11.23 o 
  -8   9   5       64.30       52.93      4.78 o 
  -7   9   5       98.97       94.39      5.39 o 
  -6   9   5      451.34      437.75      9.62 o 
  -5   9   5      617.40      633.03     15.46 o 
  -4   9   5        8.94       20.06      4.26 o 
  -3   9   5     1215.53     1293.79     22.62 o 
  -2   9   5     2192.38     2144.79     27.30 o 
  -1   9   5      854.11      872.81     16.71 o 
   0   9   5       61.17       85.62      4.55 o 
   1   9   5      597.31      553.69     12.84 o 
   2   9   5      189.08      172.28      6.44 o 
   3   9   5      296.88      296.82      7.57 o 
   4   9   5       23.79       22.22      3.12 o 
   5   9   5      298.50      268.79      6.34 o 
   6   9   5      154.51      147.76      5.08 o 
   7   9   5      230.85      221.26      7.41 o 
   8   9   5        7.64       11.88      3.52 o 
   9   9   5      243.60      236.12     10.43 o 
  10   9   5      196.01      202.22     10.10 o 
  11   9   5       27.50       31.52      7.12 o 
  12   9   5        3.26        7.37      8.57 o 
 -13  10   5       70.14       90.34      9.39 o 
 -12  10   5      188.68      160.40     11.85 o 
 -11  10   5       38.47       47.24      7.99 o 
 -10  10   5       17.11       13.88      6.18 o 
  -9  10   5       72.36       64.97      7.59 o 
  -8  10   5      328.55      337.00     11.68 o 
  -7  10   5       58.02       72.91      8.13 o 
  -6  10   5       25.37       30.27      3.84 o 
  -5  10   5      785.01      717.85     14.10 o 
  -4  10   5     1791.32     1847.42     28.40 o 
  -3  10   5     1425.40     1392.17     26.95 o 
  -2  10   5       86.38       85.03      4.71 o 
  -1  10   5      535.31      504.66     13.64 o 
   0  10   5     1911.60     1859.28     29.16 o 
   1  10   5      958.85      919.03     17.37 o 
   2  10   5        0.01        0.87      2.31 o 
   3  10   5      603.09      592.49     11.27 o 
   4  10   5     1694.89     1686.71     21.87 o 
   5  10   5      198.65      182.04      5.42 o 
   6  10   5       24.33       13.37      3.16 o 
   7  10   5      150.26      147.50      5.82 o 
   8  10   5      536.64      593.60     12.44 o 
   9  10   5      180.08      180.20      7.91 o 
  10  10   5        1.69        0.36      5.42 o 
  11  10   5       79.31       69.09      8.33 o 
  12  10   5      100.00      111.59     11.47 o 
 -13  11   5        9.86        5.54      9.30 o 
 -12  11   5        0.40        6.72      6.73 o 
 -11  11   5        0.12        4.55      6.34 o 
 -10  11   5        4.51       -2.26      5.76 o 
  -9  11   5       87.74       71.91      9.12 o 
  -8  11   5       18.64       11.88      4.43 o 
  -7  11   5        9.14        9.75      4.37 o 
  -6  11   5       35.76       29.50      4.54 o 
  -5  11   5        7.74       10.52      3.20 o 
  -4  11   5       65.80       63.45      4.87 o 
  -3  11   5      291.06      281.81     10.06 o 
  -2  11   5        3.58        8.65      3.00 o 
  -1  11   5        2.45        0.64      3.16 o 
   0  11   5       48.25       52.88      4.52 o 
   1  11   5        2.10        0.37      3.15 o 
   2  11   5       14.56       14.40      3.00 o 
   3  11   5      343.73      341.50      8.22 o 
   4  11   5       78.43       78.46      4.77 o 
   5  11   5      292.26      285.64      9.70 o 
   6  11   5        0.66       -5.28      2.71 o 
   7  11   5       61.61       60.24      4.88 o 
   8  11   5        4.58        8.03      3.61 o 
   9  11   5       19.32       15.11      4.50 o 
  10  11   5        1.59        4.66      5.51 o 
  11  11   5       21.80       34.53      9.09 o 
  12  11   5        5.63       -0.49     11.68 o 
 -12  12   5       39.19       31.82      8.26 o 
 -11  12   5        0.36        8.02      6.56 o 
 -10  12   5       14.60        8.29     11.63 o 
  -9  12   5        5.61        4.37      6.86 o 
  -8  12   5        4.08       -5.74      5.74 o 
  -7  12   5       37.46       30.86      5.53 o 
  -6  12   5        7.57        2.97      3.84 o 
  -5  12   5      304.14      263.71      8.58 o 
  -4  12   5      568.49      588.56     12.97 o 
  -3  12   5      702.30      683.07     15.53 o 
  -2  12   5      152.67      163.25      7.43 o 
  -1  12   5      281.81      291.75     15.34 o 
   0  12   5      662.42      671.65     15.80 o 
   1  12   5      487.88      462.31     10.10 o 
   2  12   5       91.34       88.20      5.28 o 
   3  12   5      221.16      214.22      7.18 o 
   4  12   5       31.45       31.54      4.09 o 
   5  12   5      100.94       93.40      5.96 o 
   6  12   5        7.95       13.49      3.34 o 
   7  12   5       73.21       70.08      4.84 o 
   8  12   5       95.40       97.56      5.55 o 
   9  12   5       45.30       42.74      5.28 o 
  10  12   5       25.00       14.63      6.13 o 
  11  12   5       91.13       78.70     10.39 o 
 -12  13   5        1.23       -4.98      8.02 o 
 -11  13   5        3.42       10.35      8.18 o 
 -10  13   5      223.84      235.71     15.25 o 
  -9  13   5      223.55      268.22     15.49 o 
  -8  13   5       11.31       14.26      6.93 o 
  -7  13   5        0.87        2.15      4.56 o 
  -6  13   5      661.35      663.79     17.63 o 
  -5  13   5      413.38      382.40     10.69 o 
  -4  13   5       24.15       19.11      3.95 o 
  -3  13   5      486.82      490.15     13.28 o 
  -2  13   5     3715.26     3645.33     57.54 o 
  -1  13   5      908.80      887.63     19.21 o 
   0  13   5       12.77       15.95      4.07 o 
   1  13   5       16.15        9.26      3.17 o 
   2  13   5      155.70      149.72      6.08 o 
   3  13   5      453.45      460.74     12.65 o 
   4  13   5      220.33      215.03      7.67 o 
   5  13   5       13.28        8.55      3.25 o 
   6  13   5      123.88      128.11      6.35 o 
   7  13   5      156.32      173.54      6.79 o 
   8  13   5       19.28       11.20      4.34 o 
   9  13   5       38.80       35.71      5.81 o 
  10  13   5      241.58      267.39     12.15 o 
  11  13   5       23.12       29.25      7.74 o 
 -11  14   5        4.76        9.15     11.24 o 
 -10  14   5       15.10       18.72      8.69 o 
  -9  14   5        7.90       -2.24      6.94 o 
  -8  14   5        0.01       -0.92     10.54 o 
  -7  14   5       28.78       26.57      5.82 o 
  -6  14   5       30.83       40.91      5.85 o 
  -5  14   5       41.94       24.81      4.65 o 
  -4  14   5      332.63      341.84     11.19 o 
  -3  14   5      169.03      174.92      8.25 o 
  -2  14   5       79.64       73.39      5.88 o 
  -1  14   5       21.45       24.07      4.51 o 
   0  14   5       26.97       31.52      6.64 o 
   1  14   5        5.24        9.55      3.45 o 
   2  14   5      529.22      532.16     11.67 o 
   3  14   5        4.02        2.07      3.30 o 
   4  14   5      313.75      290.48     10.76 o 
   5  14   5       70.76       62.82      4.61 o 
   6  14   5       16.89       18.64      3.81 o 
   7  14   5        3.15        1.76      3.55 o 
   8  14   5        0.99       -7.77      3.88 o 
   9  14   5       18.09        7.95      5.12 o 
  10  14   5        1.36        9.71      6.35 o 
 -11  15   5      223.02      208.54     16.38 o 
 -10  15   5      112.83      121.28     12.99 o 
  -9  15   5       33.23       25.08      8.71 o 
  -8  15   5       48.77       32.57     18.14 o 
  -7  15   5       16.15        8.01      6.66 o 
  -6  15   5      137.21      129.23      8.58 o 
  -5  15   5      127.25      118.79      7.52 o 
  -4  15   5      358.42      355.87     11.68 o 
  -3  15   5      283.69      297.58     16.86 o 
  -2  15   5       16.65       16.59      4.45 o 
  -1  15   5      982.73     1047.94     22.32 o 
   0  15   5      354.62      373.03     12.94 o 
   1  15   5     1128.44     1128.17     18.69 o 
   2  15   5      364.12      375.30     11.34 o 
   3  15   5       57.16       46.46      4.66 o 
   4  15   5       12.92       13.44      3.35 o 
   5  15   5        0.53       -2.95      3.03 o 
   6  15   5      100.75      104.05      5.73 o 
   7  15   5       35.99       43.35      5.23 o 
   8  15   5        0.50        1.85      4.38 o 
   9  15   5       17.70       15.33      5.54 o 
  10  15   5        0.28       -4.45      6.06 o 
 -10  16   5      108.76      109.80     14.02 o 
  -9  16   5       10.08       12.91      8.56 o 
  -8  16   5      164.26      142.62     15.46 o 
  -7  16   5       33.05       39.45      6.98 o 
  -6  16   5        6.91       10.45      5.26 o 
  -5  16   5      188.69      219.07     11.36 o 
  -4  16   5      175.71      176.56      8.95 o 
  -3  16   5       11.35       11.20      4.53 o 
  -2  16   5       50.52       62.36      6.33 o 
  -1  16   5       17.82       17.95      4.81 o 
   0  16   5       92.54       88.22      5.93 o 
   1  16   5       67.80       62.36      5.06 o 
   2  16   5        3.91        0.91      3.40 o 
   3  16   5       17.43       17.60      3.52 o 
   4  16   5       71.13       70.04      4.88 o 
   5  16   5        7.75        4.97      3.49 o 
   6  16   5        2.90       -0.03      3.72 o 
   7  16   5       39.29       43.65      7.53 o 
   8  16   5       95.79      111.29      7.98 o 
   9  16   5        0.68       -0.09      5.99 o 
 -10  17   5       54.22       43.86     11.02 o 
  -9  17   5        0.45        2.73      8.40 o 
  -8  17   5        0.59        3.07     12.87 o 
  -7  17   5        0.41       -1.03      5.55 o 
  -6  17   5        3.17        3.55      5.15 o 
  -5  17   5        0.71       -6.39      5.73 o 
  -4  17   5       16.25       28.47      5.56 o 
  -3  17   5       85.04       88.44      7.37 o 
  -2  17   5      372.50      375.40     16.37 o 
  -1  17   5        0.67        1.80      3.89 o 
   0  17   5      720.22      734.96     14.62 o 
   1  17   5       15.13       17.78      4.09 o 
   2  17   5      148.46      157.24      7.18 o 
   3  17   5       30.71       36.10      4.11 o 
   4  17   5        8.11        4.91      3.45 o 
   5  17   5       13.63       13.11      4.15 o 
   6  17   5        0.36        1.22      4.23 o 
   7  17   5        1.86        1.77      4.54 o 
   8  17   5        0.21        3.22      5.18 o 
   9  17   5       71.59       72.81     10.60 o 
  -9  18   5       11.64        3.60      9.20 o 
  -8  18   5       32.94       29.75     18.92 o 
  -7  18   5      176.90      199.03     17.78 o 
  -6  18   5        7.42        6.55      5.88 o 
  -5  18   5      118.99      102.21      8.72 o 
  -4  18   5      699.74      750.49     22.19 o 
  -3  18   5      481.71      508.73     15.65 o 
  -2  18   5       64.04       59.02      6.70 o 
  -1  18   5      107.37      112.70      9.27 o 
   0  18   5      631.58      659.91     14.02 o 
   1  18   5      116.48      112.54      6.46 o 
   2  18   5       56.44       51.06      5.13 o 
   3  18   5      121.80      121.58      6.08 o 
   4  18   5       32.03       40.18      4.87 o 
   5  18   5       31.26       36.28      4.94 o 
   6  18   5        3.68        5.87      4.67 o 
   7  18   5       50.26       40.94      5.97 o 
   8  18   5      127.40      140.31     16.15 o 
  -8  19   5       17.47       30.61     12.29 o 
  -7  19   5        2.83        8.40     10.20 o 
  -6  19   5      143.99      144.69     10.73 o 
  -5  19   5       35.63       34.56      6.51 o 
  -4  19   5       15.88       17.19      5.88 o 
  -3  19   5      110.29      119.58      8.90 o 
  -2  19   5      290.26      272.77     10.59 o 
  -1  19   5      324.31      332.86      9.96 o 
   0  19   5       74.14       72.57      5.72 o 
   1  19   5       12.86       13.98      4.12 o 
   2  19   5      162.63      167.28      8.73 o 
   3  19   5       59.39       63.83      4.97 o 
   4  19   5       10.98       11.97      4.35 o 
   5  19   5        4.55        8.57      4.63 o 
   6  19   5       34.45       34.50      7.70 o 
   7  19   5      100.08       94.39      8.36 o 
  -8  20   5       38.60       44.27     13.01 o 
  -7  20   5       94.65       92.11     14.83 o 
  -6  20   5       52.98       38.01      8.08 o 
  -5  20   5        0.50        2.23      5.30 o 
  -4  20   5       90.09      103.19     10.05 o 
  -3  20   5       36.00       30.10      6.57 o 
  -2  20   5        0.16        1.60      3.66 o 
  -1  20   5        0.86        0.28      3.83 o 
   0  20   5        3.33        6.61      4.71 o 
   1  20   5        2.04       -1.33      4.36 o 
   2  20   5        3.14        9.40      4.89 o 
   3  20   5       40.83       46.33      5.40 o 
   4  20   5       32.47       34.35      5.99 o 
   5  20   5        2.02        6.17      4.67 o 
   6  20   5        1.29       -2.84      4.82 o 
   7  20   5       22.53       22.69      6.57 o 
  -7  21   5        9.29       15.88     11.48 o 
  -6  21   5       29.84       33.35     11.55 o 
  -5  21   5       51.68       54.56      8.81 o 
  -4  21   5        3.18        2.85      5.63 o 
  -3  21   5      128.82      133.15      8.69 o 
  -2  21   5      304.58      319.51     13.34 o 
  -1  21   5      254.05      244.83     13.02 o 
   0  21   5        4.65        2.31      4.83 o 
   1  21   5       63.47       64.89      6.98 o 
   2  21   5      219.48      230.21      9.08 o 
   3  21   5      185.00      225.86     10.59 o 
   4  21   5        2.77        5.94      5.03 o 
   5  21   5       95.47       90.74      7.52 o 
   6  21   5       59.77       39.00      7.10 o 
  -5  22   5       85.18       94.63      8.23 o 
  -4  22   5      108.09      107.37      8.44 o 
  -3  22   5       40.44       47.57      6.85 o 
  -2  22   5        0.21        2.03      5.24 o 
  -1  22   5       44.85       54.34      6.93 o 
   0  22   5      139.63      144.66      9.11 o 
   1  22   5       79.54       69.14      7.34 o 
   2  22   5        4.32        6.43      4.92 o 
   3  22   5       25.27       25.40      5.56 o 
   4  22   5       80.44       98.31      7.79 o 
  -4  23   5        6.08       11.84      5.82 o 
  -3  23   5       25.87       32.36      6.80 o 
  -2  23   5       61.96       67.09      8.26 o 
  -1  23   5       34.20       24.07      6.24 o 
   0  23   5        2.82        7.00      5.46 o 
   1  23   5       15.19        3.98      5.21 o 
   2  23   5        2.45        1.90      4.90 o 
   3  23   5       32.15       27.59      6.76 o 
 -13   0   6       16.19       20.10      8.24 o 
 -12   0   6        0.76        4.58      6.55 o 
 -11   0   6      257.89      264.40     19.98 o 
 -10   0   6      167.82      211.57     17.56 o 
  -9   0   6       79.34       93.64     12.96 o 
  -8   0   6     2340.07     2183.49     58.80 o 
  -7   0   6      381.04      403.23     19.71 o 
  -6   0   6      433.28      395.38     14.34 o 
  -5   0   6       88.04       77.55      6.59 o 
  -4   0   6     1544.72     1672.03     29.03 o 
  -3   0   6     4325.29     4653.92     87.32 o 
  -2   0   6     1415.34     1400.08     40.02 o 
  -1   0   6        3.48        5.12      8.63 o 
   0   0   6      684.15      822.44     26.80 o 
   1   0   6     1461.94     1546.73     37.69 o 
   2   0   6      230.03      210.00     10.96 o 
   3   0   6      101.98       99.83      8.51 o 
   4   0   6     3182.50     3271.78     75.68 o 
   5   0   6     7765.33     7761.98    164.21 o 
   6   0   6        8.23      -20.47     10.23 o 
   7   0   6      220.54      172.96     11.32 o 
   8   0   6       49.91       50.64      6.07 o 
   9   0   6      430.48      454.40     13.91 o 
  10   0   6       10.63        7.44      7.48 o 
  11   0   6        0.88       -7.75      8.79 o 
  12   0   6        4.24       -7.34      9.72 o 
 -13   1   6        5.95        2.67      5.27 o 
 -12   1   6        1.57        4.46      4.69 o 
 -11   1   6        2.03        1.44      4.87 o 
 -10   1   6        2.72       -1.44      5.73 o 
  -9   1   6       18.88       22.13      6.44 o 
  -8   1   6     2786.56     2808.16     50.59 o 
  -7   1   6      521.06      533.91     36.13 o 
  -6   1   6     1813.95     1863.85     33.53 o 
  -5   1   6     1253.41     1253.40     16.11 o 
  -4   1   6       42.57       55.60      6.16 o 
  -3   1   6        3.10       21.35      5.22 o 
  -2   1   6       79.31       62.95      9.70 o 
  -1   1   6      118.19      100.16      6.79 o 
   0   1   6        0.44       -3.03      3.55 o 
   1   1   6        7.74        6.54      2.42 o 
   2   1   6       54.29       58.06      4.51 o 
   3   1   6       43.72       56.21     11.41 o 
   4   1   6     1240.97     1233.56     30.60 o 
   5   1   6       45.81       69.57      8.94 o 
   6   1   6     1624.80     1553.14     26.88 o 
   7   1   6      351.46      362.74      8.66 o 
   8   1   6        2.18        1.75      3.29 o 
   9   1   6        1.64        2.15      3.50 o 
  10   1   6        3.78        0.73      4.30 o 
  11   1   6        5.83        6.82      6.72 o 
  12   1   6       19.58        9.67      7.39 o 
 -13   2   6        0.33        1.79      5.25 o 
 -12   2   6        6.08        9.14      5.65 o 
 -11   2   6       14.90        0.00      4.97 o 
 -10   2   6        6.60        5.98      4.54 o 
  -9   2   6       21.59       42.62      7.15 o 
  -8   2   6      135.73      174.65     12.35 o 
  -7   2   6       30.45       24.31      5.76 o 
  -6   2   6        5.93       18.51      3.98 o 
  -5   2   6      397.17      409.32      8.40 o 
  -4   2   6     1536.70     1692.70     23.10 o 
  -3   2   6     1765.57     1859.88     28.46 o 
  -2   2   6     1285.48     1337.70     24.32 o 
  -1   2   6        0.67        0.67      3.70 o 
   0   2   6      358.76      380.47     14.59 o 
   1   2   6      375.60      417.45     10.69 o 
   2   2   6      413.91      380.36     10.43 o 
   3   2   6        9.94       10.60      3.57 o 
   4   2   6       50.36       45.20      8.03 o 
   5   2   6        1.10       -7.17     10.86 o 
   6   2   6     1822.71     1900.67     31.37 o 
   7   2   6       94.39       89.60      5.89 o 
   8   2   6      326.15      304.25      7.56 o 
   9   2   6       13.03       14.41      3.62 o 
  10   2   6       13.54       -1.85      4.24 o 
  11   2   6        9.11        7.90      6.83 o 
  12   2   6       46.77       45.17      8.61 o 
 -13   3   6      145.90      157.42      9.08 o 
 -12   3   6       22.37       31.38      6.54 o 
 -11   3   6        1.41       -3.45      4.89 o 
 -10   3   6       63.37       56.10      6.18 o 
  -9   3   6      730.44      715.70     15.77 o 
  -8   3   6      231.96      268.39     21.04 o 
  -7   3   6      138.65      143.20      9.38 o 
  -6   3   6       58.72       61.04      5.11 o 
  -5   3   6     1764.14     1799.86     21.89 o 
  -4   3   6      897.81      936.08     15.14 o 
  -3   3   6       53.90       60.56      4.71 o 
  -2   3   6      428.25      490.29     11.74 o 
  -1   3   6     2088.05     2191.11     39.59 o 
   0   3   6      403.65      424.67     20.87 o 
   1   3   6       75.50       65.29      3.92 o 
   2   3   6       10.55        8.39      3.30 o 
   3   3   6      440.23      497.27     13.09 o 
   4   3   6      199.38      220.62     14.89 o 
   5   3   6        1.07       -4.67      8.47 o 
   6   3   6       75.80       62.90      5.14 o 
   7   3   6       75.81       74.53      4.71 o 
   8   3   6       98.92       93.53      4.85 o 
   9   3   6        9.64        4.77      3.44 o 
  10   3   6       33.96       31.67      5.16 o 
  11   3   6       99.74       93.95      9.71 o 
  12   3   6       15.75       31.86      8.40 o 
 -13   4   6        1.71        8.71      6.49 o 
 -12   4   6       11.82        3.88      5.76 o 
 -11   4   6       10.60       13.13      5.53 o 
 -10   4   6       28.02       22.37      5.34 o 
  -9   4   6        8.09       17.93      4.89 o 
  -8   4   6      134.87      119.58      9.32 o 
  -7   4   6       36.60       41.49      6.50 o 
  -6   4   6      145.13      157.22      6.97 o 
  -5   4   6       27.79       61.27      4.63 o 
  -4   4   6       18.99        7.06      3.45 o 
  -3   4   6       23.17       26.93      3.89 o 
  -2   4   6      475.57      537.17     13.59 o 
  -1   4   6      242.22      231.56     10.39 o 
   0   4   6      423.58      469.41     11.42 o 
   1   4   6      287.12      270.21      7.23 o 
   2   4   6      212.05      212.99      9.45 o 
   3   4   6      142.55      151.47      6.83 o 
   4   4   6       19.10       21.61      4.38 o 
   5   4   6       20.88        2.91      7.69 o 
   6   4   6        9.31        5.13      4.70 o 
   7   4   6       26.22       17.86      3.49 o 
   8   4   6        4.87       -1.16      3.01 o 
   9   4   6        6.88       -0.43      3.33 o 
  10   4   6       30.14       33.17      7.82 o 
  11   4   6       30.71       17.36     16.90 o 
  12   4   6       75.82       59.68      9.20 o 
 -13   5   6        4.62       -4.26      6.01 o 
 -12   5   6       15.34        4.29      5.74 o 
 -11   5   6        2.32        2.12      5.14 o 
 -10   5   6       95.07       92.58      7.31 o 
  -9   5   6      465.42      464.99     12.84 o 
  -8   5   6      274.25      281.52      9.72 o 
  -7   5   6       27.17       23.33      7.79 o 
  -6   5   6      394.43      396.02     10.17 o 
  -5   5   6      782.28      791.38     15.87 o 
  -4   5   6       71.59       72.57      5.13 o 
  -3   5   6      354.51      367.30      9.34 o 
  -2   5   6      216.03      248.78      9.38 o 
  -1   5   6      122.71      141.89      8.35 o 
   0   5   6       12.51        9.97      3.28 o 
   1   5   6       10.00       13.26      2.77 o 
   2   5   6      118.30      114.76      5.38 o 
   3   5   6      153.83      177.31      7.48 o 
   4   5   6       69.00       60.68      5.37 o 
   5   5   6      162.73      143.25      7.68 o 
   6   5   6      419.22      426.06     10.43 o 
   7   5   6      117.08      103.45      4.98 o 
   8   5   6       31.15       31.02      3.95 o 
   9   5   6        0.38       -4.54      3.14 o 
  10   5   6       43.09       61.94      6.26 o 
  11   5   6        4.62       10.26      7.05 o 
  12   5   6       12.06       16.93      7.53 o 
 -13   6   6        1.59       -1.18      7.02 o 
 -12   6   6       15.26       10.91      6.15 o 
 -11   6   6       87.71       95.45      7.92 o 
 -10   6   6      130.27      135.64      8.48 o 
  -9   6   6        1.59        4.73      4.53 o 
  -8   6   6      296.79      313.89     10.37 o 
  -7   6   6      342.84      345.73     13.88 o 
  -6   6   6      327.90      326.74     11.20 o 
  -5   6   6       10.19       16.30      4.42 o 
  -4   6   6      916.85      970.90     18.41 o 
  -3   6   6     1098.36     1097.59     21.61 o 
  -2   6   6      342.71      335.36     12.23 o 
  -1   6   6       18.50       18.92      3.54 o 
   0   6   6        1.41       -0.85      2.24 o 
   1   6   6        2.78        3.02      2.59 o 
   2   6   6       28.83       24.19      3.44 o 
   3   6   6       44.50       52.46      4.47 o 
   4   6   6      181.45      178.53      7.82 o 
   5   6   6      457.40      453.15     14.57 o 
   6   6   6      280.05      286.86      7.91 o 
   7   6   6        4.20        1.48      3.18 o 
   8   6   6       57.09       54.21      4.40 o 
   9   6   6       50.85       60.90      5.11 o 
  10   6   6       12.10       16.52      4.80 o 
  11   6   6       25.39       19.70      6.74 o 
  12   6   6        0.44       -0.94      7.09 o 
 -13   7   6        8.16       14.32      7.01 o 
 -12   7   6        7.40        5.30      6.08 o 
 -11   7   6        1.98        4.30      5.47 o 
 -10   7   6        7.35        7.17      5.00 o 
  -9   7   6       39.01       37.40      5.70 o 
  -8   7   6      133.44      126.70      9.21 o 
  -7   7   6        6.10       12.73      5.19 o 
  -6   7   6      211.10      217.48      8.28 o 
  -5   7   6      149.35      145.13      7.80 o 
  -4   7   6        0.24        9.61      5.49 o 
  -3   7   6       19.34       34.08      4.13 o 
  -2   7   6       61.20       73.87      5.62 o 
  -1   7   6      229.17      243.07      8.60 o 
   0   7   6        0.86       -0.47      2.40 o 
   1   7   6      187.52      184.63      6.74 o 
   2   7   6       11.09        8.44      3.05 o 
   3   7   6        8.17       11.03      3.29 o 
   4   7   6        4.41        4.79      3.66 o 
   5   7   6       91.20       77.86      5.88 o 
   6   7   6       54.94       50.17      4.38 o 
   7   7   6        4.29        2.85      3.17 o 
   8   7   6        0.36       -1.30      3.24 o 
   9   7   6        6.07        7.00      4.78 o 
  10   7   6       38.66       45.84      6.10 o 
  11   7   6       36.95       30.29      7.30 o 
 -12   8   6       45.87       47.09     10.80 o 
 -11   8   6      116.59      119.62      9.93 o 
 -10   8   6       74.47       72.50      8.80 o 
  -9   8   6       67.06       57.48     12.91 o 
  -8   8   6      185.93      177.58     10.88 o 
  -7   8   6      774.69      728.48     20.81 o 
  -6   8   6      425.80      443.44     30.65 o 
  -5   8   6       77.13       72.61      5.51 o 
  -4   8   6     1582.36     1653.48     30.48 o 
  -3   8   6     1733.79     1725.38     31.56 o 
  -2   8   6      526.02      543.21     13.07 o 
  -1   8   6       90.21       95.74      4.55 o 
   0   8   6      140.78      134.64      5.68 o 
   1   8   6      443.58      453.48     13.49 o 
   2   8   6       17.49       19.77      3.60 o 
   3   8   6       55.02       50.07      4.71 o 
   4   8   6      427.86      422.76     12.13 o 
   5   8   6     1072.70     1082.37     18.89 o 
   6   8   6      332.48      338.14      8.66 o 
   7   8   6       58.34       59.11      4.43 o 
   8   8   6      232.59      223.78      8.50 o 
   9   8   6       91.51      107.85      6.13 o 
  10   8   6        0.13       -0.26      4.91 o 
  11   8   6       17.25       21.47      6.96 o 
 -12   9   6       41.95       54.05      8.50 o 
 -11   9   6        4.32       15.66      6.68 o 
 -10   9   6       14.96       15.76      7.01 o 
  -9   9   6      405.10      394.00     17.70 o 
  -8   9   6       97.91       92.52      6.32 o 
  -7   9   6      107.63       96.70      9.67 o 
  -6   9   6        2.43        1.67      5.18 o 
  -5   9   6      155.46      167.42      8.28 o 
  -4   9   6      442.75      466.87     16.72 o 
  -3   9   6       30.82       30.09      5.50 o 
  -2   9   6      165.92      156.57      6.46 o 
  -1   9   6      371.61      376.27      9.17 o 
   0   9   6      299.62      281.19      8.15 o 
   1   9   6        7.37        6.87      3.34 o 
   2   9   6      161.54      171.67      6.94 o 
   3   9   6      522.78      539.97     12.21 o 
   4   9   6      261.32      246.93      9.36 o 
   5   9   6       79.18       69.81      5.24 o 
   6   9   6      419.84      387.12      9.75 o 
   7   9   6      144.34      155.56      6.24 o 
   8   9   6       37.87       30.57      4.06 o 
   9   9   6        0.03        1.60      3.68 o 
  10   9   6       77.28       73.25      6.92 o 
  11   9   6       18.10       21.46      7.09 o 
 -12  10   6        4.41        6.91      8.27 o 
 -11  10   6        0.08        7.54      7.80 o 
 -10  10   6        9.10       15.95      7.56 o 
  -9  10   6       34.83       38.32      8.00 o 
  -8  10   6        0.22        4.48      4.31 o 
  -7  10   6      176.99      166.69      8.37 o 
  -6  10   6      110.41       91.71      5.71 o 
  -5  10   6       49.65       62.69      6.88 o 
  -4  10   6       35.44       41.12      6.27 o 
  -3  10   6      146.88      136.61     11.34 o 
  -2  10   6       24.45       18.87      4.36 o 
  -1  10   6       39.20       45.63      5.59 o 
   0  10   6        3.20        4.99      3.00 o 
   1  10   6        0.47        0.67      2.97 o 
   2  10   6        0.70       -1.61      2.87 o 
   3  10   6       25.97       22.45      4.03 o 
   4  10   6        8.49        6.02      3.77 o 
   5  10   6       26.14       15.66      3.70 o 
   6  10   6       25.93       16.34      3.97 o 
   7  10   6        1.41        5.79      3.41 o 
   8  10   6        1.20        2.83      3.87 o 
   9  10   6        0.14        3.98      5.15 o 
  10  10   6        7.64       13.00      6.03 o 
  11  10   6       13.48       29.48      7.51 o 
 -12  11   6        4.03       -4.03      7.99 o 
 -11  11   6        0.23       -4.91     10.51 o 
 -10  11   6        8.90       18.14      7.96 o 
  -9  11   6       62.73       87.30     10.05 o 
  -8  11   6      389.60      420.01     20.34 o 
  -7  11   6       43.60       34.05      5.37 o 
  -6  11   6      346.61      315.29     10.81 o 
  -5  11   6      731.42      694.18     15.52 o 
  -4  11   6      226.98      224.69      8.24 o 
  -3  11   6        0.01       -4.13      2.99 o 
  -2  11   6      256.54      294.97     10.07 o 
  -1  11   6      574.99      582.75     14.39 o 
   0  11   6      386.75      348.83     10.94 o 
   1  11   6      154.99      153.44      7.80 o 
   2  11   6      128.91      128.75      7.91 o 
   3  11   6      141.34      135.30      7.96 o 
   4  11   6      125.01      118.38      6.33 o 
   5  11   6      124.63      111.53      6.04 o 
   6  11   6       74.63       78.68      7.44 o 
   7  11   6      332.92      337.23      8.78 o 
   8  11   6       61.79       63.55      5.39 o 
   9  11   6       11.83        3.76      4.60 o 
  10  11   6       28.88       40.51      7.68 o 
 -11  12   6       56.72       45.79      9.91 o 
 -10  12   6        0.15       -0.93      7.26 o 
  -9  12   6       44.70       55.14      9.24 o 
  -8  12   6      235.17      242.85     10.78 o 
  -7  12   6       93.87      105.33     20.17 o 
  -6  12   6        5.19        7.63      4.24 o 
  -5  12   6       15.36       18.52      4.28 o 
  -4  12   6      567.42      538.30     13.72 o 
  -3  12   6      796.85      753.88     16.98 o 
  -2  12   6      316.10      301.11     15.22 o 
  -1  12   6        7.72        9.39      3.92 o 
   0  12   6      101.36       98.47      6.60 o 
   1  12   6      197.27      161.08      8.52 o 
   2  12   6       41.45       39.88      6.18 o 
   3  12   6       32.46       31.70      7.34 o 
   4  12   6      218.34      210.08      8.35 o 
   5  12   6      320.85      309.21     10.52 o 
   6  12   6        2.31        3.14      3.83 o 
   7  12   6        2.16       -1.29      4.05 o 
   8  12   6        2.73        9.79      4.25 o 
   9  12   6       97.92       88.85      6.90 o 
  10  12   6       30.30       25.09      6.80 o 
 -11  13   6        7.67       15.52     11.36 o 
 -10  13   6        9.49        6.56      8.05 o 
  -9  13   6       38.43       46.74      9.43 o 
  -8  13   6       33.69       28.28      5.86 o 
  -7  13   6      118.29      102.19      8.20 o 
  -6  13   6       32.75       31.92      5.37 o 
  -5  13   6      118.75      111.82      6.82 o 
  -4  13   6       14.77       17.83      5.18 o 
  -3  13   6       78.88       76.87      6.03 o 
  -2  13   6      341.11      327.41     11.52 o 
  -1  13   6      192.36      203.07      9.01 o 
   0  13   6      157.10      169.40     11.89 o 
   1  13   6       80.77       74.34      6.68 o 
   2  13   6       29.77       25.50      5.16 o 
   3  13   6      261.90      262.65     10.97 o 
   4  13   6        7.03        9.46      3.68 o 
   5  13   6      115.73       99.50      6.14 o 
   6  13   6       90.95       80.33      6.00 o 
   7  13   6       38.47       34.10      4.96 o 
   8  13   6        4.30        6.95      4.25 o 
   9  13   6        6.40       14.66      5.21 o 
  10  13   6        4.44        0.93      6.37 o 
 -10  14   6       35.43       20.21     11.88 o 
  -9  14   6        0.08        1.23      7.87 o 
  -8  14   6      137.37      119.42      9.34 o 
  -7  14   6      403.43      442.99     15.94 o 
  -6  14   6      221.42      209.37     10.42 o 
  -5  14   6       50.79       41.42      5.88 o 
  -4  14   6      834.49      795.91     18.49 o 
  -3  14   6      154.50      153.29      8.01 o 
  -2  14   6       33.64       48.48      8.65 o 
  -1  14   6        0.19        4.77      4.07 o 
   0  14   6       68.94       64.08      6.42 o 
   1  14   6       21.55       18.00      4.74 o 
   2  14   6       18.96       15.23      5.11 o 
   3  14   6       74.45       61.87      6.80 o 
   4  14   6      293.04      278.13      9.01 o 
   5  14   6      400.31      424.78     13.57 o 
   6  14   6      127.47      127.50      6.84 o 
   7  14   6       11.31        6.08      4.27 o 
   8  14   6       88.37       86.89      7.63 o 
   9  14   6       72.15       89.45      7.04 o 
 -10  15   6       53.43       49.31     10.89 o 
  -9  15   6       70.77       72.04     11.35 o 
  -8  15   6       19.71       28.77     11.00 o 
  -7  15   6       29.10       18.38      8.68 o 
  -6  15   6       13.63       14.99      5.48 o 
  -5  15   6      125.79      108.27      7.47 o 
  -4  15   6        8.76       21.68      5.12 o 
  -3  15   6       25.17       28.41      8.67 o 
  -2  15   6       60.29       72.58      6.71 o 
  -1  15   6      289.49      277.43     11.08 o 
   0  15   6       70.10       84.09      7.52 o 
   1  15   6        0.01        1.58      4.46 o 
   2  15   6       33.94       24.69      5.75 o 
   3  15   6       44.74       38.08      4.95 o 
   4  15   6       12.89       12.22      4.19 o 
   5  15   6       41.18       35.76      4.98 o 
   6  15   6        6.86       12.28      4.34 o 
   7  15   6       22.30       17.57      4.87 o 
   8  15   6       45.13       33.77      5.95 o 
   9  15   6       43.93       49.50      6.87 o 
  -9  16   6        5.03        2.72      8.25 o 
  -8  16   6       19.10        8.55      8.97 o 
  -7  16   6      136.29      111.23      9.61 o 
  -6  16   6       53.05       72.27      8.21 o 
  -5  16   6       43.94       36.11      6.58 o 
  -4  16   6      159.39      164.47      9.11 o 
  -3  16   6      732.74      695.53     18.01 o 
  -2  16   6      185.79      205.22     11.02 o 
  -1  16   6        9.18       10.30      5.08 o 
   0  16   6       77.54       85.89      7.61 o 
   1  16   6      225.00      212.96     10.50 o 
   2  16   6        0.44        2.61      4.92 o 
   3  16   6        3.48       -1.40      3.58 o 
   4  16   6        3.51        7.55      4.05 o 
   5  16   6       27.81       26.33      5.71 o 
   6  16   6       36.62       35.05      5.16 o 
   7  16   6        0.24        0.98      4.92 o 
   8  16   6       23.62       16.14      5.59 o 
  -9  17   6       52.26       49.94     11.10 o 
  -8  17   6       12.09       -2.57      9.35 o 
  -7  17   6        9.05        8.55      6.28 o 
  -6  17   6      204.53      174.97     10.94 o 
  -5  17   6      470.33      486.34     17.55 o 
  -4  17   6      305.95      306.83     12.27 o 
  -3  17   6      207.99      209.39     14.69 o 
  -2  17   6      528.43      510.47     15.70 o 
  -1  17   6      194.17      210.38     10.67 o 
   0  17   6      572.41      600.46     17.30 o 
   1  17   6       48.00       50.35      6.98 o 
   2  17   6      255.88      288.99     12.55 o 
   3  17   6      236.55      239.06      8.82 o 
   4  17   6       92.45      101.91     10.24 o 
   5  17   6        2.42        4.58      5.02 o 
   6  17   6       22.93       19.84      4.92 o 
   7  17   6       46.86       54.21      6.45 o 
  -8  18   6       16.61        6.86     10.80 o 
  -7  18   6       17.91       17.45      6.94 o 
  -6  18   6        1.30        5.26      6.32 o 
  -5  18   6       26.49       42.72      6.82 o 
  -4  18   6       22.66       22.71      6.09 o 
  -3  18   6       38.56       47.58      7.28 o 
  -2  18   6       17.55       15.48      8.00 o 
  -1  18   6        0.15        8.31      5.45 o 
   0  18   6        0.40        3.07      5.17 o 
   1  18   6       37.25       51.00      8.47 o 
   2  18   6       34.49       33.73      6.10 o 
   3  18   6       10.99       12.29      5.31 o 
   4  18   6        3.10       -0.52      4.85 o 
   5  18   6       11.22       16.08      4.90 o 
   6  18   6       11.54       15.60      6.71 o 
   7  18   6        0.13        2.05      5.37 o 
  -7  19   6        0.01       -0.92      6.58 o 
  -6  19   6      157.51      170.26     15.01 o 
  -5  19   6      242.15      260.10     12.53 o 
  -4  19   6        5.93       -0.79      5.53 o 
  -3  19   6      114.41      127.68      9.51 o 
  -2  19   6      265.12      293.21     20.86 o 
  -1  19   6       66.88       53.42      7.37 o 
   0  19   6        0.51        3.95      5.49 o 
   1  19   6       21.51       17.66      6.94 o 
   2  19   6       56.66       52.49      6.86 o 
   3  19   6      119.76      140.87      8.93 o 
   4  19   6       23.41       21.82      5.85 o 
   5  19   6        0.45        1.98      4.64 o 
   6  19   6       67.22       65.04      7.30 o 
  -6  20   6       49.00       45.24      8.24 o 
  -5  20   6       13.23       20.49      6.54 o 
  -4  20   6       79.30       74.32      8.59 o 
  -3  20   6      178.35      193.42     12.29 o 
  -2  20   6      101.11      110.51      9.52 o 
  -1  20   6       76.74       73.45     12.94 o 
   0  20   6       14.50       14.01      6.17 o 
   1  20   6      148.55      161.18     12.38 o 
   2  20   6       50.02       53.32      6.83 o 
   3  20   6       28.54       42.49      6.69 o 
   4  20   6      223.70      247.38     12.13 o 
   5  20   6       88.74      107.64      7.97 o 
  -4  21   6        0.66       -1.01      6.30 o 
  -3  21   6        3.81       -1.21      6.20 o 
  -2  21   6        7.41        8.02      6.44 o 
  -1  21   6       11.75       10.12      7.01 o 
   0  21   6       10.41        6.63      5.41 o 
   1  21   6        0.23        2.85      5.30 o 
   2  21   6        0.14        0.23      5.21 o 
   3  21   6        6.66       10.55      5.88 o 
  -2  22   6       66.11       61.67      8.95 o 
  -1  22   6       25.75       33.50      6.84 o 
   0  22   6        0.74        1.22      5.49 o 
 -12   1   7       38.86       52.59      7.41 o 
 -11   1   7       60.62       60.13      6.87 o 
 -10   1   7       16.53       13.00      6.80 o 
  -9   1   7      326.81      345.25     14.70 o 
  -8   1   7      793.84      810.83     23.54 o 
  -7   1   7      508.20      517.42     16.91 o 
  -6   1   7        0.92       -0.35      5.46 o 
  -5   1   7       47.29       31.22      4.15 o 
  -4   1   7      119.54      128.38      6.70 o 
  -3   1   7      353.58      374.90     16.45 o 
  -2   1   7      112.27      117.30     11.67 o 
  -1   1   7        3.85       -2.95      6.72 o 
   0   1   7      200.05      219.28     17.76 o 
   1   1   7       72.21       65.31      4.88 o 
   2   1   7       73.27       64.20      5.42 o 
   3   1   7      278.43      280.55     10.54 o 
   4   1   7       76.72       70.38      6.47 o 
   5   1   7      296.34      321.39     13.18 o 
   6   1   7        0.07      -10.27      5.14 o 
   7   1   7      323.40      302.18     14.74 o 
   8   1   7       42.76       60.68      8.04 o 
   9   1   7        0.12       -2.01      4.11 o 
  10   1   7       16.08        9.02      4.73 o 
  11   1   7       28.59       26.37     10.23 o 
 -12   2   7      106.42      110.22      8.96 o 
 -11   2   7       38.17       51.31      6.72 o 
 -10   2   7      106.01      109.99     10.43 o 
  -9   2   7       57.50       70.04      8.73 o 
  -8   2   7       19.39       25.43      6.61 o 
  -7   2   7     1282.36     1308.99     29.05 o 
  -6   2   7      579.76      618.52     17.85 o 
  -5   2   7       39.91       44.37      4.73 o 
  -4   2   7      108.27      109.66      6.89 o 
  -3   2   7      425.28      438.62     15.15 o 
  -2   2   7      498.44      565.16     24.64 o 
  -1   2   7      311.73      323.63     51.27 o 
   0   2   7      237.78      251.10     27.50 o 
   1   2   7      447.24      436.16     11.40 o 
   2   2   7      461.84      465.62     12.68 o 
   3   2   7      256.11      261.00     10.26 o 
   4   2   7      138.91      143.96      8.35 o 
   5   2   7      904.95      972.67     22.73 o 
   6   2   7      594.64      579.63     21.42 o 
   7   2   7       10.31       19.17      5.84 o 
   8   2   7       12.63        2.02      5.42 o 
   9   2   7        0.19       -1.19      4.07 o 
  10   2   7        5.31       -1.23      4.73 o 
  11   2   7       17.29       20.29      8.22 o 
 -12   3   7       17.29       12.06      6.49 o 
 -11   3   7        2.06       -7.87      5.31 o 
 -10   3   7        3.82        4.76      4.99 o 
  -9   3   7       14.36       14.81      6.73 o 
  -8   3   7        0.09       -5.25      5.42 o 
  -7   3   7       98.62      113.16      9.48 o 
  -6   3   7      214.60      236.84     13.67 o 
  -5   3   7      131.97      115.42      6.36 o 
  -4   3   7        9.84        6.29      4.76 o 
  -3   3   7        1.13       13.28      4.60 o 
  -2   3   7      131.73      136.83      9.31 o 
  -1   3   7       68.02       67.20     13.96 o 
   0   3   7       11.61        5.94      5.01 o 
   1   3   7        2.15        1.44      4.79 o 
   2   3   7       14.63        9.15      3.96 o 
   3   3   7       23.90       20.66      5.54 o 
   4   3   7      126.48      136.26      7.53 o 
   5   3   7       68.33       52.94      6.42 o 
   6   3   7       82.56       84.71      7.37 o 
   7   3   7        5.79       -4.70      5.02 o 
   8   3   7        7.16        3.75      3.93 o 
   9   3   7       17.25       14.54      4.52 o 
  10   3   7        1.72        0.38      4.73 o 
  11   3   7        3.40       -0.40     12.40 o 
 -12   4   7       14.15       -2.41      6.22 o 
 -11   4   7       41.14       47.03      6.92 o 
 -10   4   7      109.83      101.46      7.75 o 
  -9   4   7      153.27      166.86     11.62 o 
  -8   4   7        1.09       -9.31      6.15 o 
  -7   4   7      471.16      485.57     18.82 o 
  -6   4   7      539.23      539.22     19.35 o 
  -5   4   7      317.61      322.31     13.02 o 
  -4   4   7       78.91       86.49      9.61 o 
  -3   4   7     1121.91     1196.21     27.18 o 
  -2   4   7      447.31      465.98     15.58 o 
  -1   4   7      102.84      119.66     14.57 o 
   0   4   7       21.10       25.42      4.81 o 
   1   4   7      295.19      308.15      9.20 o 
   2   4   7      756.70      780.36     17.05 o 
   3   4   7      129.84      121.01      7.00 o 
   4   4   7       72.34       55.80      5.93 o 
   5   4   7      186.89      187.33     10.61 o 
   6   4   7      158.68      165.78     10.24 o 
   7   4   7      137.76      108.12      8.33 o 
   8   4   7       28.07       24.97      4.38 o 
   9   4   7        2.37        5.57      4.32 o 
  10   4   7       25.73       22.49      5.32 o 
 -12   5   7       19.42        3.62      6.43 o 
 -11   5   7        0.29       -1.78      5.57 o 
 -10   5   7       17.80       23.44      5.73 o 
  -9   5   7      157.23      155.57      9.09 o 
  -8   5   7      261.94      237.11     19.44 o 
  -7   5   7       14.05       21.00     10.34 o 
  -6   5   7       47.92       43.49     13.95 o 
  -5   5   7       21.74       18.71      6.41 o 
  -4   5   7       48.25       50.97     11.16 o 
  -3   5   7       48.13       52.83      6.99 o 
  -2   5   7      157.89      167.15     10.00 o 
  -1   5   7      390.59      413.51     14.69 o 
   0   5   7     1319.41     1287.33     30.20 o 
   1   5   7       10.81        3.00      3.20 o 
   2   5   7      121.08      117.68      9.15 o 
   3   5   7      126.21      118.67      6.95 o 
   4   5   7      242.35      228.43     10.58 o 
   5   5   7       42.33       39.11      5.90 o 
   6   5   7        2.76        4.66      5.01 o 
   7   5   7        0.67       -6.94      4.89 o 
   8   5   7        2.98       -4.29      3.77 o 
   9   5   7        0.06       -2.37      3.98 o 
  10   5   7        7.13       13.18      5.07 o 
 -12   6   7        2.10       -5.80      6.39 o 
 -11   6   7       21.40       24.07      7.74 o 
 -10   6   7       31.05       24.19      7.41 o 
  -9   6   7       72.08       79.63      8.52 o 
  -8   6   7        3.90        9.53      5.60 o 
  -7   6   7      251.26      265.82     19.88 o 
  -6   6   7      157.84      150.83     15.54 o 
  -5   6   7       14.47       18.62      6.41 o 
  -4   6   7       64.47       63.11      8.53 o 
  -3   6   7        0.91       -4.31      6.81 o 
  -2   6   7      124.71      127.56      9.14 o 
  -1   6   7       66.37       71.78      5.74 o 
   0   6   7       24.37       17.67      3.34 o 
   1   6   7       39.50       23.08      4.09 o 
   2   6   7      211.41      219.12      8.69 o 
   3   6   7        7.39        8.94      4.13 o 
   4   6   7       83.17       63.25      6.07 o 
   5   6   7       30.57       33.15      5.59 o 
   6   6   7        1.49       -4.59      4.55 o 
   7   6   7       18.39       17.29      5.81 o 
   8   6   7       11.26        9.18      4.14 o 
   9   6   7        0.86       -4.56      4.09 o 
  10   6   7        2.71       -1.14      4.81 o 
 -11   7   7        6.20        1.13      7.11 o 
 -10   7   7      102.31       87.69      9.93 o 
  -9   7   7      473.83      423.33     16.70 o 
  -8   7   7      938.73      933.43     25.17 o 
  -7   7   7       56.67       55.91      9.94 o 
  -6   7   7       78.97       86.55     26.82 o 
  -5   7   7      167.47      183.87     11.94 o 
  -4   7   7      551.20      542.72     19.41 o 
  -3   7   7      101.48      107.77     10.18 o 
  -2   7   7      429.76      450.90     13.36 o 
  -1   7   7      332.68      344.77     10.94 o 
   0   7   7       35.69       38.60      4.00 o 
   1   7   7      134.30      117.31      6.27 o 
   2   7   7       65.15       60.32      5.81 o 
   3   7   7      704.37      698.16     16.01 o 
   4   7   7      621.79      649.15     15.78 o 
   5   7   7       88.89      107.76      7.53 o 
   6   7   7       28.32       22.49      5.57 o 
   7   7   7       89.24       68.50      7.33 o 
   8   7   7       57.33       51.71      6.11 o 
   9   7   7       10.54       11.34      4.58 o 
  10   7   7       11.26       11.24      5.11 o 
 -11   8   7       25.67       29.19      8.54 o 
 -10   8   7       33.68       43.72      8.65 o 
  -9   8   7       19.96       21.62      5.01 o 
  -8   8   7       33.00       46.21      9.06 o 
  -7   8   7      161.04      157.88     10.36 o 
  -6   8   7       45.80       62.19      7.55 o 
  -5   8   7       99.56      116.35     10.15 o 
  -4   8   7       40.85       41.63      5.48 o 
  -3   8   7        1.57        0.26      4.04 o 
  -2   8   7      104.97      109.73      7.38 o 
  -1   8   7      146.09      145.79      9.64 o 
   0   8   7       41.01       33.72      4.08 o 
   1   8   7       16.50       22.02      4.07 o 
   2   8   7      139.50      138.56      7.39 o 
   3   8   7       42.20       38.50      5.22 o 
   4   8   7        0.02        3.73      4.27 o 
   5   8   7        2.56        6.51      4.68 o 
   6   8   7       96.09      113.03      8.04 o 
   7   8   7      182.72      173.50      9.76 o 
   8   8   7        0.29       -7.25      4.46 o 
   9   8   7       17.69       17.86      6.06 o 
  10   8   7        0.95        6.60      5.48 o 
 -11   9   7       11.86       13.79      8.29 o 
 -10   9   7       41.17       57.31      9.45 o 
  -9   9   7      153.47      167.74      8.80 o 
  -8   9   7      175.15      163.57     11.68 o 
  -7   9   7      273.53      262.75     13.92 o 
  -6   9   7        4.89        6.25      6.10 o 
  -5   9   7      193.14      219.68     11.27 o 
  -4   9   7      349.49      340.04     14.07 o 
  -3   9   7       64.57       71.13      6.68 o 
  -2   9   7       47.01       59.55      5.71 o 
  -1   9   7      147.64      134.85     10.31 o 
   0   9   7      178.05      181.24      7.73 o 
   1   9   7       47.88       50.72      5.16 o 
   2   9   7       59.07       58.92      7.42 o 
   3   9   7      211.29      201.66     10.76 o 
   4   9   7      143.33      135.54      7.90 o 
   5   9   7      137.45      136.94      8.34 o 
   6   9   7       21.85       25.29      5.90 o 
   7   9   7      168.55      138.86      7.84 o 
   8   9   7        9.08       10.18      4.82 o 
   9   9   7        0.02        0.45      4.22 o 
 -11  10   7      148.13      155.43     15.71 o 
 -10  10   7      207.19      221.70     14.77 o 
  -9  10   7       21.25       16.11      5.18 o 
  -8  10   7       24.89       31.45      5.19 o 
  -7  10   7      580.37      545.92     36.39 o 
  -6  10   7      435.50      440.58     18.20 o 
  -5  10   7       54.80       61.92      7.44 o 
  -4  10   7        7.79       12.53      5.47 o 
  -3  10   7      284.05      284.83      9.35 o 
  -2  10   7      430.73      421.00     11.79 o 
  -1  10   7      340.08      322.91      9.97 o 
   0  10   7       18.16       11.54      3.97 o 
   1  10   7      503.48      496.65     22.12 o 
   2  10   7      864.95      836.46     18.03 o 
   3  10   7       75.74       70.33      6.32 o 
   4  10   7       23.71       21.58      5.05 o 
   5  10   7      462.31      446.20     13.60 o 
   6  10   7      690.90      689.20     17.51 o 
   7  10   7       27.85       31.96      4.56 o 
   8  10   7        7.06        2.08      4.87 o 
   9  10   7       18.29       21.46      5.09 o 
 -10  11   7        0.33        5.22      7.75 o 
  -9  11   7        6.21       -1.40      4.74 o 
  -8  11   7       15.10       13.56      5.18 o 
  -7  11   7       69.88       65.62      8.44 o 
  -6  11   7       17.05       11.69      9.72 o 
  -5  11   7       56.94       42.79      4.78 o 
  -4  11   7        2.16        6.92      3.60 o 
  -3  11   7        5.48        9.58      3.83 o 
  -2  11   7       31.02       34.55      4.82 o 
  -1  11   7       70.37       85.62      6.49 o 
   0  11   7        6.67        6.62      4.23 o 
   1  11   7        5.89       16.50      4.35 o 
   2  11   7        0.40        7.48      4.28 o 
   3  11   7        5.25        2.71      4.25 o 
   4  11   7       57.16       57.93      6.48 o 
   5  11   7       57.10       48.68      6.50 o 
   6  11   7       18.95       18.29      5.58 o 
   7  11   7       12.93       13.54      5.40 o 
   8  11   7        8.51        7.83      4.70 o 
   9  11   7        0.65        1.27      4.69 o 
 -10  12   7       14.28       11.74      8.37 o 
  -9  12   7        7.67       10.24      5.50 o 
  -8  12   7       67.71       66.10      7.00 o 
  -7  12   7      123.90      109.86      8.10 o 
  -6  12   7       64.95       72.30      8.34 o 
  -5  12   7       10.11       11.68      4.25 o 
  -4  12   7       66.41       69.89      8.21 o 
  -3  12   7      118.03      121.16     12.97 o 
  -2  12   7       88.04       96.60      6.77 o 
  -1  12   7      433.59      416.66     14.30 o 
   0  12   7        2.14       11.02      4.60 o 
   1  12   7      375.81      386.80     12.94 o 
   2  12   7      369.55      383.97     13.22 o 
   3  12   7       92.65       83.67      8.71 o 
   4  12   7      180.09      180.33     16.47 o 
   5  12   7      220.41      212.73     11.10 o 
   6  12   7       48.00       44.64      6.89 o 
   7  12   7       29.78       21.03      5.75 o 
   8  12   7        0.05       -1.47      4.48 o 
  -9  13   7       57.74       40.14      6.90 o 
  -8  13   7      154.26      154.99     14.31 o 
  -7  13   7      150.06      146.21     13.61 o 
  -6  13   7        6.56        5.02      6.05 o 
  -5  13   7       34.85       40.19      5.80 o 
  -4  13   7      348.06      352.24     18.77 o 
  -3  13   7       47.06       59.28      5.90 o 
  -2  13   7       10.88        6.22      4.58 o 
  -1  13   7       81.61      102.06      7.42 o 
   0  13   7      208.13      204.90      9.86 o 
   1  13   7       39.56       43.43      7.36 o 
   2  13   7        1.73        4.47      6.99 o 
   3  13   7      140.15      146.08      9.21 o 
   4  13   7      124.69      119.12      8.97 o 
   5  13   7       43.76       50.67      7.43 o 
   6  13   7       29.98       30.40      6.29 o 
   7  13   7        0.56       -1.82      4.93 o 
   8  13   7        8.71        3.70      4.83 o 
  -9  14   7        0.10        6.74      8.67 o 
  -8  14   7       10.11       13.99      5.92 o 
  -7  14   7       15.75       19.12      6.46 o 
  -6  14   7        9.92        4.88      5.11 o 
  -5  14   7        1.91        0.42      5.31 o 
  -4  14   7       16.11        7.46      5.22 o 
  -3  14   7      171.81      173.35     12.65 o 
  -2  14   7       27.92       29.01      5.68 o 
  -1  14   7      602.75      593.24     16.33 o 
   0  14   7      306.83      345.41     12.82 o 
   1  14   7      353.34      311.76     21.44 o 
   2  14   7       89.08       83.19      7.79 o 
   3  14   7       34.30       27.89      6.14 o 
   4  14   7        0.24       -4.10      5.29 o 
   5  14   7        3.66        8.01      5.91 o 
   6  14   7        2.22        0.32      5.63 o 
   7  14   7        0.92        2.15      5.39 o 
  -8  15   7      181.32      164.58     11.25 o 
  -7  15   7       47.21       34.91      9.23 o 
  -6  15   7       17.87       10.74      5.59 o 
  -5  15   7       47.24       56.86      6.70 o 
  -4  15   7        5.61        5.42      4.73 o 
  -3  15   7       31.63       36.98      7.16 o 
  -2  15   7        0.06       -2.56      4.62 o 
  -1  15   7       16.00       18.91      5.46 o 
   0  15   7       61.70       62.57      7.19 o 
   1  15   7       35.91       36.60      6.27 o 
   2  15   7       13.26        8.22      5.54 o 
   3  15   7      118.75      125.10      9.30 o 
   4  15   7      171.52      177.97     10.75 o 
   5  15   7       12.97        9.83      5.20 o 
   6  15   7        8.22        2.34      5.14 o 
   7  15   7        9.35       -1.75      6.97 o 
  -7  16   7       70.28       78.03      8.99 o 
  -6  16   7      201.44      204.21     11.51 o 
  -5  16   7      174.59      174.32      9.78 o 
  -4  16   7        2.90        1.81      5.00 o 
  -3  16   7      472.87      488.54     15.50 o 
  -2  16   7        2.00        9.20      5.35 o 
  -1  16   7      313.62      307.07     14.68 o 
   0  16   7       15.20        6.75      5.34 o 
   1  16   7       24.76       19.85      5.77 o 
   2  16   7       80.24       93.57      8.81 o 
   3  16   7        0.94        4.55      5.70 o 
   4  16   7       39.12       36.88      7.36 o 
   5  16   7       52.04       46.83      6.85 o 
   6  16   7       96.53      101.38      8.36 o 
  -6  17   7        1.22        6.53      8.89 o 
  -5  17   7       27.78       32.93      6.68 o 
  -4  17   7       50.34       34.66      6.54 o 
  -3  17   7        7.47       10.71      5.55 o 
  -2  17   7       86.12       86.79      8.55 o 
  -1  17   7      160.20      163.25     10.09 o 
   0  17   7       27.22       30.90      8.92 o 
   1  17   7        0.01        4.56      5.59 o 
   2  17   7       89.03      106.57      9.27 o 
   3  17   7       28.21       26.66      6.87 o 
   4  17   7        0.17        1.75      6.01 o 
   5  17   7        1.24       -1.08      5.36 o 
  -5  18   7       95.51       94.27      9.65 o 
  -4  18   7        0.06       -4.65      5.41 o 
  -3  18   7       11.21       11.49      5.84 o 
  -2  18   7      145.53      134.14      9.71 o 
  -1  18   7      154.88      155.32     14.20 o 
   0  18   7        0.87       -1.72      5.51 o 
   1  18   7      138.56      162.69     17.77 o 
   2  18   7      121.65      129.91     11.57 o 
   3  18   7        2.06       -1.45      5.73 o 
   4  18   7       72.03       67.38      9.44 o 
  -4  19   7       55.18       51.67      8.04 o 
  -3  19   7        2.27       -8.62      5.55 o 
  -2  19   7       10.77        2.71      6.09 o 
  -1  19   7       14.14        8.74      6.06 o 
   0  19   7       74.67       90.78      9.31 o 
   1  19   7       59.27       46.72      7.82 o 
   2  19   7       11.33       10.45      6.67 o 
   3  19   7       48.87       48.95      7.08 o 
  -1  20   7        1.00       -1.09      6.13 o 
 -11   0   8      151.84      170.93     19.35 o 
 -10   0   8      901.59      861.24     34.77 o 
  -9   0   8      284.06      285.72     28.27 o 
  -8   0   8      123.41      113.58     14.86 o 
  -7   0   8        1.91       15.92     13.85 o 
  -6   0   8      427.29      470.22     32.87 o 
  -5   0   8      615.20      682.19     28.38 o 
  -4   0   8        3.56       -1.70      7.89 o 
  -3   0   8       37.14       56.96     17.16 o 
  -2   0   8      911.47      881.21     49.82 o 
  -1   0   8     1668.61     1751.05     77.63 o 
   0   0   8      608.15      614.52     41.55 o 
   1   0   8       73.79       69.84     13.39 o 
   2   0   8     1297.67     1349.01     38.05 o 
   3   0   8     1157.84     1112.38     34.11 o 
   4   0   8        5.70        5.33      7.46 o 
   5   0   8        6.25        8.32      9.87 o 
   6   0   8      352.80      340.75     26.31 o 
   7   0   8      746.71      786.69     64.40 o 
   8   0   8       16.29       21.01     10.11 o 
   9   0   8       43.66       57.56     13.95 o 
 -11   1   8       73.78       65.63     10.21 o 
 -10   1   8       16.48       33.87      9.88 o 
  -9   1   8      103.45      106.37     10.76 o 
  -8   1   8       89.94      108.63     11.89 o 
  -7   1   8      821.99      759.62     25.00 o 
  -6   1   8      378.07      390.36     22.40 o 
  -5   1   8       81.61       91.21      9.83 o 
  -4   1   8       67.33       84.84     11.79 o 
  -3   1   8       49.76       50.79     11.77 o 
  -2   1   8        1.07       -0.40      8.82 o 
  -1   1   8       38.83       40.05     11.26 o 
   0   1   8       53.86       46.08     11.95 o 
   1   1   8        1.87       -1.07      3.81 o 
   2   1   8       44.37       51.50      6.94 o 
   3   1   8        9.41       15.22      5.41 o 
   4   1   8        2.28        3.24      5.17 o 
   5   1   8      268.72      246.48     11.87 o 
   6   1   8      102.23       91.82      8.87 o 
   7   1   8      376.41      341.72     14.87 o 
   8   1   8       84.54       69.59      8.29 o 
   9   1   8        7.11        4.85      6.50 o 
 -10   2   8        1.67        4.85      8.34 o 
  -9   2   8       20.70       21.66      9.44 o 
  -8   2   8       52.58       49.51      9.78 o 
  -7   2   8      156.09      169.80     13.54 o 
  -6   2   8       30.96       32.63      8.56 o 
  -5   2   8       86.66       84.92      7.20 o 
  -4   2   8       20.09        4.46      6.29 o 
  -3   2   8       66.45       74.24     10.02 o 
  -2   2   8      599.70      568.74     22.18 o 
  -1   2   8      588.33      584.05     28.64 o 
   0   2   8      204.99      188.69     14.85 o 
   1   2   8      167.39      165.88     11.71 o 
   2   2   8      155.56      151.57      8.23 o 
   3   2   8       47.71       36.42      6.05 o 
   4   2   8      348.01      344.78     16.83 o 
   5   2   8       40.26       38.03      8.22 o 
   6   2   8        0.88        8.46      5.59 o 
   7   2   8        0.17        2.59      5.97 o 
   8   2   8      124.53      130.77      9.81 o 
   9   2   8       12.45       16.27      7.01 o 
 -10   3   8        0.31       -1.09      7.92 o 
  -9   3   8       53.15       54.87     10.42 o 
  -8   3   8      102.83      103.87     17.52 o 
  -7   3   8      340.27      382.23     23.58 o 
  -6   3   8       36.38       34.87     10.97 o 
  -5   3   8       27.42       29.46      6.07 o 
  -4   3   8        6.49        7.21      6.25 o 
  -3   3   8       59.46       70.17     10.77 o 
  -2   3   8       12.33        0.38      8.19 o 
  -1   3   8       68.99       65.45     10.28 o 
   0   3   8      743.01      714.13     20.59 o 
   1   3   8      881.19      846.47     17.51 o 
   2   3   8       27.50       27.52      4.89 o 
   3   3   8      171.64      171.97      8.59 o 
   4   3   8      241.33      253.19     14.73 o 
   5   3   8        7.28        1.34      4.95 o 
   6   3   8        2.81       -1.35      5.28 o 
   7   3   8       41.79       25.23      6.92 o 
   8   3   8        1.42        9.03      6.44 o 
   9   3   8        9.06        9.29      6.81 o 
 -10   4   8        2.59      -14.42     10.34 o 
  -9   4   8       83.17       92.83     15.05 o 
  -8   4   8       55.69       71.45     16.64 o 
  -7   4   8        5.29       17.32      9.89 o 
  -6   4   8       61.15       63.69     14.78 o 
  -5   4   8       10.09       -2.26      5.49 o 
  -4   4   8        0.02       -5.38      6.36 o 
  -3   4   8        0.37       -8.07      5.78 o 
  -2   4   8       65.09       54.98      9.52 o 
  -1   4   8      101.75      106.05     11.90 o 
   0   4   8       67.00       56.03      4.83 o 
   1   4   8      245.41      221.48      9.08 o 
   2   4   8       60.94       59.29      8.39 o 
   3   4   8        4.10       -8.13      4.07 o 
   4   4   8        0.59        4.11      5.74 o 
   5   4   8        3.32        2.83      4.89 o 
   6   4   8        8.77       -0.86      5.46 o 
   7   4   8        0.35       -4.80      5.66 o 
   8   4   8       11.77       18.30      6.69 o 
   9   4   8        0.62       -1.78      6.27 o 
 -10   5   8        5.45        9.12      7.08 o 
  -9   5   8       62.37       72.23     14.17 o 
  -8   5   8      341.71      379.49     24.52 o 
  -7   5   8      351.87      360.70     23.59 o 
  -6   5   8       48.47       31.32     13.49 o 
  -5   5   8        4.04        2.52      6.23 o 
  -4   5   8       81.30       84.26     10.36 o 
  -3   5   8      111.12      134.18     12.21 o 
  -2   5   8        0.19        4.26      6.33 o 
  -1   5   8      198.68      184.64     16.17 o 
   0   5   8      126.78      126.14      7.75 o 
   1   5   8       71.62       83.82      6.16 o 
   2   5   8       47.10       43.91      5.47 o 
   3   5   8      141.63      132.67      7.79 o 
   4   5   8      235.72      226.26     10.14 o 
   5   5   8       30.23       30.05      6.92 o 
   6   5   8        4.87       -6.53      5.16 o 
   7   5   8        3.23       -3.60      5.47 o 
   8   5   8       24.57       28.05      7.09 o 
   9   5   8       48.09       45.86      8.17 o 
 -10   6   8      100.15       98.04     10.27 o 
  -9   6   8      184.02      208.63     12.61 o 
  -8   6   8      156.46      194.86     19.79 o 
  -7   6   8        2.49       23.97     10.70 o 
  -6   6   8       38.44       36.64     17.73 o 
  -5   6   8       46.06       44.44      8.58 o 
  -4   6   8      169.49      177.22     13.26 o 
  -3   6   8        1.88        1.56      6.06 o 
  -2   6   8      350.13      360.42     12.55 o 
  -1   6   8      248.05      270.23     17.75 o 
   0   6   8        5.06        0.56      3.64 o 
   1   6   8        0.15       -2.87      3.68 o 
   2   6   8       33.40       31.43      7.40 o 
   3   6   8       63.63       63.20      6.39 o 
   4   6   8        6.69        8.52      4.83 o 
   5   6   8        0.09        1.10      4.90 o 
   6   6   8        2.71        0.97      5.29 o 
   7   6   8        7.79        8.09      6.01 o 
   8   6   8        9.88       11.28      6.59 o 
 -10   7   8        9.00       15.79      7.70 o 
  -9   7   8        2.38        6.57      7.98 o 
  -8   7   8       14.00       30.06     10.08 o 
  -7   7   8       50.34       50.01     12.57 o 
  -6   7   8       27.56       26.51     10.38 o 
  -5   7   8        2.96        3.79      6.68 o 
  -4   7   8       26.13       29.56      7.72 o 
  -3   7   8       54.09       54.90      6.20 o 
  -2   7   8       11.05       20.53      5.30 o 
  -1   7   8       22.99       30.45      7.24 o 
   0   7   8       20.63       12.18      4.21 o 
   1   7   8       13.06       11.93      4.47 o 
   2   7   8        1.45        1.16      4.25 o 
   3   7   8       80.21       87.24      7.17 o 
   4   7   8       22.70       15.48      5.22 o 
   5   7   8        8.07        6.34      5.11 o 
   6   7   8        8.87        4.72      5.58 o 
   7   7   8        1.88        1.42      5.88 o 
   8   7   8        0.33      -10.59      5.74 o 
  -9   8   8      145.71      146.77     12.04 o 
  -8   8   8      139.38      131.64     11.76 o 
  -7   8   8        7.77        2.14      6.30 o 
  -6   8   8      178.42      203.46     22.33 o 
  -5   8   8      163.41      157.31      8.96 o 
  -4   8   8       35.50       34.46      5.93 o 
  -3   8   8       38.66       30.67      5.73 o 
  -2   8   8      394.39      376.93     13.68 o 
  -1   8   8      552.30      545.58     13.18 o 
   0   8   8      111.90      107.80      6.69 o 
   1   8   8       60.98       58.31      8.33 o 
   2   8   8      278.71      276.22     10.57 o 
   3   8   8      136.79      137.80     10.77 o 
   4   8   8       34.28       36.40      5.99 o 
   5   8   8        3.19        5.03      6.80 o 
   6   8   8      152.54      131.82      9.25 o 
   7   8   8       70.13       67.17      8.22 o 
   8   8   8        9.17        2.29      6.25 o 
  -9   9   8      122.95      136.70     12.13 o 
  -8   9   8       62.06       56.43      9.25 o 
  -7   9   8      108.63      108.12     10.46 o 
  -6   9   8       46.81       49.62     10.75 o 
  -5   9   8        1.13        1.60      6.05 o 
  -4   9   8       37.32       47.00      6.58 o 
  -3   9   8       71.57       70.87      7.30 o 
  -2   9   8        4.11        6.98      5.26 o 
  -1   9   8       47.28       39.93      5.78 o 
   0   9   8      278.52      269.90      9.92 o 
   1   9   8      424.38      401.55     12.30 o 
   2   9   8       78.07       82.62      7.86 o 
   3   9   8       95.92       81.36      7.08 o 
   4   9   8      166.87      147.33      8.79 o 
   5   9   8       81.02       73.38      7.33 o 
   6   9   8       15.73       24.18      6.38 o 
   7   9   8       15.80       24.90      6.68 o 
  -9  10   8        2.22        6.20      5.29 o 
  -8  10   8      112.22       83.39     10.43 o 
  -7  10   8        0.03        4.29      7.10 o 
  -6  10   8       85.28       58.40     11.99 o 
  -5  10   8        1.11        5.79     10.23 o 
  -4  10   8        0.06       -0.55      5.72 o 
  -3  10   8       13.94        9.86      4.42 o 
  -2  10   8       69.96       64.92      6.79 o 
  -1  10   8       33.08       38.41      6.70 o 
   0  10   8        0.00        4.18      4.23 o 
   1  10   8       24.29       28.71      5.31 o 
   2  10   8       45.65       43.90      6.55 o 
   3  10   8       24.97       25.48      5.51 o 
   4  10   8       19.26       16.13      5.37 o 
   5  10   8        8.95       14.18      5.67 o 
   6  10   8       26.57       21.83      7.95 o 
   7  10   8        0.84        3.42      5.87 o 
  -8  11   8       91.12       92.15      7.49 o 
  -7  11   8      132.45      131.06      8.53 o 
  -6  11   8       21.83       26.26     11.27 o 
  -5  11   8        1.51        9.56      4.47 o 
  -4  11   8        2.57        2.51      3.83 o 
  -3  11   8       57.62       62.13      5.93 o 
  -2  11   8       21.69       17.27      5.18 o 
  -1  11   8       61.09       64.10      6.49 o 
   0  11   8      371.05      378.11     12.07 o 
   1  11   8      226.41      227.00      9.95 o 
   2  11   8        6.46        7.66      4.72 o 
   3  11   8        5.67        3.17      4.66 o 
   4  11   8       30.55       17.00      5.53 o 
   5  11   8       34.89       36.51      6.73 o 
   6  11   8       19.05       13.82      6.09 o 
   7  11   8        0.05       -6.04      5.55 o 
  -8  12   8        3.41       11.34      5.48 o 
  -7  12   8        2.82        7.42      5.38 o 
  -6  12   8       97.44      100.96      8.24 o 
  -5  12   8       78.71       83.40      6.98 o 
  -4  12   8        1.50       -1.25      4.60 o 
  -3  12   8       27.18       24.88      9.09 o 
  -2  12   8      107.27      113.04      7.76 o 
  -1  12   8      307.41      299.23     23.25 o 
   0  12   8       92.45      107.49     10.07 o 
   1  12   8       33.42       35.82      7.47 o 
   2  12   8      179.80      175.21      9.95 o 
   3  12   8      233.86      229.12     11.39 o 
   4  12   8        0.96       -1.18      5.45 o 
   5  12   8        6.56        1.39      5.79 o 
   6  12   8        0.69       -0.88      6.09 o 
  -7  13   8       19.75       15.61      6.11 o 
  -6  13   8       49.73       45.67      7.28 o 
  -5  13   8       34.48       25.82      7.79 o 
  -4  13   8       11.58       16.86      5.32 o 
  -3  13   8        3.70       15.50      5.14 o 
  -2  13   8        0.91        5.04      5.01 o 
  -1  13   8       71.95       67.97      7.10 o 
   0  13   8       98.75       96.47      7.96 o 
   1  13   8       31.36       36.93      6.46 o 
   2  13   8       29.99       34.42      6.48 o 
   3  13   8       23.02       25.64      6.47 o 
   4  13   8       44.69       32.15      6.99 o 
   5  13   8        0.72        1.51      6.02 o 
  -6  14   8      102.39       99.49      9.57 o 
  -5  14   8      157.36      150.23     16.46 o 
  -4  14   8      123.34      120.72      8.32 o 
  -3  14   8       72.14       72.49     12.33 o 
  -2  14   8      387.45      398.10     16.91 o 
  -1  14   8       18.35       22.74      5.87 o 
   0  14   8        6.89        1.61      5.22 o 
   1  14   8        3.11        4.05      5.33 o 
   2  14   8       62.93       58.54      7.58 o 
   3  14   8       67.43       53.90     10.29 o 
   4  14   8       20.54        8.54      6.12 o 
   5  14   8       36.53       22.82      7.33 o 
  -5  15   8        0.50        6.74      5.85 o 
  -4  15   8        0.87        1.68      5.06 o 
  -3  15   8       22.72       23.03      6.10 o 
  -2  15   8        4.04       10.57      5.71 o 
  -1  15   8        0.99        2.34      5.37 o 
   0  15   8        6.42       10.41      5.59 o 
   1  15   8       43.73       42.88      7.22 o 
   2  15   8        3.95        2.53      5.58 o 
   3  15   8        2.24       10.13      6.06 o 
   4  15   8        0.71       -2.64      6.03 o 
  -4  16   8       11.72       22.80      6.26 o 
  -3  16   8        0.30       -2.26      5.46 o 
  -2  16   8      227.03      235.58     20.65 o 
  -1  16   8      260.51      260.53     12.29 o 
   0  16   8       12.03        1.94      7.56 o 
   1  16   8       27.68       30.59      6.88 o 
   2  16   8       72.26       78.88      8.66 o 
   3  16   8       39.13       39.73      7.76 o 
  -2  17   8        4.80        7.18      6.18 o 
  -1  17   8      158.46      151.11     10.38 o 
   0  17   8      259.89      276.83     13.37 o 
   1  17   8      226.24      255.55     13.11 o 
  -8   1   9        4.03        1.76     13.95 o 
  -7   1   9       24.63       18.61     16.85 o 
  -6   1   9      202.88      249.74     28.74 o 
  -5   1   9       51.80       64.93     12.51 o 
  -4   1   9       47.97       37.86     11.62 o 
  -3   1   9       31.52       16.70      8.41 o 
  -2   1   9       95.14       73.44     20.09 o 
  -1   1   9       13.01       -0.74     14.32 o 
   0   1   9       76.33       74.40      7.83 o 
   1   1   9      138.36      124.85      7.90 o 
   2   1   9        0.85        0.08      4.90 o 
   3   1   9       15.77        4.74      5.47 o 
   4   1   9        0.17       -4.50      5.57 o 
   5   1   9       15.22       15.75      6.66 o 
   6   1   9       43.37       38.38      7.20 o 
   7   1   9        6.04       16.75      6.79 o 
  -8   2   9      121.14      137.07     24.60 o 
  -7   2   9       37.77       34.73     17.57 o 
  -6   2   9       30.80       45.59     18.71 o 
  -5   2   9      450.91      486.53     25.09 o 
  -4   2   9       66.01       76.80     11.16 o 
  -3   2   9        0.17        1.91      7.49 o 
  -2   2   9      106.24      128.06     14.20 o 
  -1   2   9      448.38      439.78     21.35 o 
   0   2   9      288.42      270.91     11.96 o 
   1   2   9      167.51      174.61     12.00 o 
   2   2   9        0.56       -1.53      4.62 o 
   3   2   9      117.61      110.15      8.03 o 
   4   2   9       75.03       78.11      7.67 o 
   5   2   9        0.03        0.86      5.45 o 
   6   2   9        3.48       -0.05      5.80 o 
   7   2   9       56.58       61.59      8.40 o 
  -8   3   9        2.31        6.18     10.72 o 
  -7   3   9        0.06       14.78     14.78 o 
  -6   3   9       18.31       20.36     15.92 o 
  -5   3   9        2.01        8.69     15.14 o 
  -4   3   9      236.77      226.23     23.77 o 
  -3   3   9        1.87       -0.81      7.38 o 
  -2   3   9       46.50       74.40     11.42 o 
  -1   3   9        0.02        1.60      5.06 o 
   0   3   9        2.17        6.45      5.07 o 
   1   3   9       21.96       24.13      5.24 o 
   2   3   9       26.99       28.76      5.54 o 
   3   3   9       23.10       18.87      6.72 o 
   4   3   9       10.89       12.41      5.51 o 
   5   3   9       24.56       27.98      6.87 o 
   6   3   9        0.32        4.98      5.94 o 
  -8   4   9       82.51       71.62     17.26 o 
  -7   4   9      144.40      121.20     17.54 o 
  -6   4   9        1.01        9.20     14.37 o 
  -5   4   9      172.90      181.03     26.10 o 
  -4   4   9      146.58      141.11     13.29 o 
  -3   4   9        0.45       -0.82      7.52 o 
  -2   4   9      233.84      232.73     25.69 o 
  -1   4   9      339.19      350.19     13.68 o 
   0   4   9      340.00      327.29     16.77 o 
   1   4   9       87.96       81.08      6.87 o 
   2   4   9       15.30       11.02      5.05 o 
   3   4   9       11.33       13.06      5.42 o 
   4   4   9        2.29        1.32      5.09 o 
   5   4   9        6.80        4.96      5.77 o 
   6   4   9        0.20        4.35      6.06 o 
  -8   5   9       39.78       47.56     13.78 o 
  -7   5   9       63.97       90.70     20.73 o 
  -6   5   9        3.64        3.77     10.48 o 
  -5   5   9       24.29       14.28      7.63 o 
  -4   5   9        0.24       -4.09      7.19 o 
  -3   5   9       71.12       85.77     14.76 o 
  -2   5   9      311.59      290.76     33.38 o 
  -1   5   9        1.90        5.18      5.54 o 
   0   5   9       81.08       80.95      6.52 o 
   1   5   9      257.85      236.48     15.81 o 
   2   5   9      146.57      137.58      8.45 o 
   3   5   9        8.09       12.29      5.44 o 
   4   5   9       18.39       11.17      6.06 o 
   5   5   9       13.42       10.09      5.80 o 
   6   5   9       10.79        9.67      6.32 o 
  -8   6   9       22.98       -0.48     11.32 o 
  -7   6   9        0.19        6.37     10.59 o 
  -6   6   9       65.95       94.47     15.87 o 
  -5   6   9        8.69        5.39     12.61 o 
  -4   6   9        0.70       -5.19      7.66 o 
  -3   6   9        5.76        9.95      8.43 o 
  -2   6   9       29.02       35.57      6.79 o 
  -1   6   9      214.73      198.46      8.57 o 
   0   6   9       33.56       36.06      5.48 o 
   1   6   9        5.61        2.25      4.59 o 
   2   6   9        2.04       -2.36      4.57 o 
   3   6   9        8.09        2.99      5.03 o 
   4   6   9        0.86        2.43      5.11 o 
   5   6   9        4.14        4.13      7.21 o 
   6   6   9        0.77        1.33      6.11 o 
  -7   7   9      147.06      186.09     20.47 o 
  -6   7   9      287.66      313.11     44.03 o 
  -5   7   9        9.91        3.64      8.86 o 
  -4   7   9      215.58      212.52     15.29 o 
  -3   7   9      503.13      508.49     17.67 o 
  -2   7   9      223.19      234.08     11.78 o 
  -1   7   9        2.62        0.48      4.23 o 
   0   7   9      222.55      216.20      9.56 o 
   1   7   9      117.67      120.10      7.82 o 
   2   7   9       81.19       83.59      7.40 o 
   3   7   9       70.15       71.46      7.23 o 
   4   7   9       31.68       22.62      6.09 o 
   5   7   9      110.41      109.39      9.00 o 
  -7   8   9       21.53       37.18      8.55 o 
  -6   8   9       17.62       20.43      7.21 o 
  -5   8   9        8.97       -0.48      6.57 o 
  -4   8   9        0.60        9.11      5.76 o 
  -3   8   9       25.67       34.86      6.66 o 
  -2   8   9        5.06       21.52      6.46 o 
  -1   8   9       23.13       21.94      4.99 o 
   0   8   9       36.83       44.38      5.91 o 
   1   8   9        8.85        4.67      4.85 o 
   2   8   9       14.94       19.85      5.49 o 
   3   8   9       12.46       16.23      5.62 o 
   4   8   9        2.42        1.32      5.22 o 
   5   8   9       11.32        3.64      5.94 o 
  -6   9   9       98.94       80.61     11.40 o 
  -5   9   9       87.27       78.97      9.92 o 
  -4   9   9       23.72       23.80     13.13 o 
  -3   9   9      194.63      169.18     10.72 o 
  -2   9   9      113.09      121.27      7.15 o 
  -1   9   9       10.54        5.58      4.77 o 
   0   9   9      118.96      123.06      7.88 o 
   1   9   9       72.24       67.50     11.07 o 
   2   9   9        5.09       -0.23      6.05 o 
   3   9   9        1.97       -0.71      5.16 o 
   4   9   9        2.83        5.50      5.22 o 
   5   9   9       16.38       18.99      6.44 o 
  -6  10   9        2.20       -7.44      9.92 o 
  -5  10   9      166.88      168.66     13.30 o 
  -4  10   9       87.55       94.25     10.23 o 
  -3  10   9        1.99        4.62      6.86 o 
  -2  10   9       40.67       33.59      5.51 o 
  -1  10   9      305.10      300.09     11.20 o 
   0  10   9      335.37      316.24     11.62 o 
   1  10   9       52.53       57.07      6.65 o 
   2  10   9        2.62       -2.90      4.89 o 
   3  10   9       46.77       42.39      6.57 o 
   4  10   9       36.73       49.78      7.03 o 
  -5  11   9        3.61        6.70      8.07 o 
  -4  11   9       69.79       63.53      7.27 o 
  -3  11   9       36.95       39.69      5.99 o 
  -2  11   9        7.62        5.23      5.17 o 
  -1  11   9        1.33       12.54      5.48 o 
   0  11   9       11.64       11.28      5.16 o 
   1  11   9        8.91        8.61      5.50 o 
   2  11   9       19.79       12.71      5.51 o 
   3  11   9        9.88       12.35      5.63 o 
  -4  12   9       17.03       24.77      7.59 o 
  -3  12   9       21.86       20.56      5.62 o 
  -2  12   9       59.23       58.62      7.59 o 
  -1  12   9      225.13      225.33     11.00 o 
   0  12   9      172.62      179.57     10.34 o 
   1  12   9      105.75      105.36     18.02 o 
   2  12   9       12.97       24.65      8.07 o 
  -3  13   9      161.17      161.46      9.69 o 
  -2  13   9       19.63       16.45      8.83 o 
  -1  13   9        0.96        0.62      5.29 o 
   0  13   9        1.36        6.80      5.83 o 
   1  13   9      182.81      148.13     10.14 o 
  -4   0  10      656.00      655.63     32.48 o 
  -3   0  10      156.17      120.15     17.26 o 
  -2   0  10        4.11        5.56     10.58 o 
  -1   0  10        0.54       -1.14     15.61 o 
   0   0  10      197.34      178.24     33.44 o 
   1   0  10      390.63      362.81     19.19 o 
   2   0  10       30.97       25.25      9.68 o 
   3   0  10       26.55        1.99      9.23 o 
  -4   1  10       17.35       32.33      8.98 o 
  -3   1  10      232.29      214.62     26.31 o 
  -2   1  10       92.83       88.57     12.91 o 
  -1   1  10        2.08       -3.06      5.42 o 
   0   1  10       40.00       41.19      6.73 o 
   1   1  10        1.26        5.13      5.28 o 
   2   1  10       32.68       14.34      6.07 o 
   3   1  10        4.52        0.79      5.79 o 
  -4   2  10       17.87       23.69      9.88 o 
  -3   2  10        2.36       13.80      9.35 o 
  -2   2  10        0.28       12.09      9.40 o 
  -1   2  10      112.52      116.53      9.33 o 
   0   2  10       68.93       58.74      7.85 o 
   1   2  10        3.63        1.02      5.19 o 
   2   2  10       36.43       31.26      7.29 o 
   3   2  10        3.55        0.00      5.73 o 
  -4   3  10       34.57       16.08      9.63 o 
  -3   3  10       43.84       44.25     10.70 o 
  -2   3  10       20.91        9.73      9.25 o 
  -1   3  10       57.38       51.63      7.73 o 
   0   3  10       29.04       17.65      7.49 o 
   1   3  10       29.93       27.53      6.09 o 
   2   3  10      299.83      269.97     11.81 o 
  -4   4  10        6.68        2.81      8.57 o 
  -3   4  10        0.71       -4.27      8.19 o 
  -2   4  10        9.70        1.81      6.07 o 
  -1   4  10        0.61       -0.39      5.92 o 
   0   4  10        2.97       -3.58      4.76 o 
   1   4  10       15.32        5.57      5.42 o 
   2   4  10        2.44        1.42      5.48 o 
  -4   5  10        4.74      -11.15      8.06 o 
  -3   5  10       10.81        2.41     10.65 o 
  -2   5  10       86.81       75.83      9.01 o 
  -1   5  10       65.53       62.25     11.30 o 
   0   5  10        0.84       -2.75      4.83 o 
   1   5  10        5.46       -0.79      5.18 o 
   2   5  10        0.32       -6.56      5.33 o 
  -3   6  10       67.95       58.65      9.13 o 
  -2   6  10        7.14        7.64      7.39 o 
  -1   6  10       11.71        0.90      4.86 o 
   0   6  10       14.16        8.02      5.36 o 
   1   6  10        0.30        3.40      5.46 o 
  -2   7  10        3.69       -2.73      6.36 o 
  -1   7  10        1.25       -1.73      5.06 o 
   0   7  10        0.03       -4.55      5.03 o 
                                                 
